# Supplementary material for: Mechanistic Investigation of the Rhodium-Catalyzed Transfer Hydroarylation Reaction Involving Reversible C–C Bond Activation
Source: J Am Chem Soc. 2023 Nov 30;145(49):26657–66. doi: 10.1021/jacs.3c07780 (PMC10722515; doi:10.1021/jacs.3c07780)
Supplement: Supplementary file 1 — ja3c07780_si_001.xyz [file ja3c07780_si_001.xyz]

Cl-                                            
Cl     0.000000     0.000000     0.000000

COD                                            
C    -1.198528    -1.232622    -0.498314
C     0.028870    -1.689293    -0.218909
C     1.086308    -1.086266     0.665872
C     1.913753     0.004767    -0.020043
C     1.198583     1.232617    -0.498192
C    -0.028848     1.689287    -0.218938
C    -1.086381     1.086269     0.665736
C    -1.913750    -0.004756    -0.020283
H    -2.730786    -0.317025     0.657771
H    -2.428954     0.438805    -0.891205
H    -1.778953     1.885744     0.972395
H    -0.656215     0.701728     1.600044
H    -0.322252     2.616895    -0.724943
H     1.794315     1.846156    -1.185300
H     2.730687     0.317052     0.658128
H     2.429089    -0.438796    -0.890885
H     1.778854    -1.885739     0.972599
H     0.656042    -0.701738     1.600139
H     0.322316    -2.616921    -0.724852
H    -1.794187    -1.846181    -1.185468

Me2CO                                    
O     0.000001     1.392541     0.000000
C     0.000000     0.185649     0.000000
C     1.283461    -0.610924     0.000888
H     2.142294     0.070156     0.044234
H     1.310493    -1.302966     0.857498
H     1.347581    -1.228766    -0.909290
C    -1.283462    -0.610922    -0.000888
H    -1.347583    -1.228766     0.909289
H    -2.142294     0.070160    -0.044232
H    -1.310496    -1.302962    -0.857499

OH-                                            
O     0.000000     0.000000     0.108959
H     0.000000     0.000000    -0.871673

Ph2CO                                       
O    -0.000016     2.308140     0.000127
C    -0.000015     1.093194     0.000123
C    -1.294373     0.343516    -0.025417
C    -2.424786     0.979485     0.504432
C    -3.665495     0.354120     0.468843
C    -3.795555    -0.903883    -0.122690
C    -2.681991    -1.531384    -0.678650
C    -1.433794    -0.914355    -0.625916
H    -0.567562    -1.401943    -1.077740
H    -2.786070    -2.506466    -1.160169
H    -4.771874    -1.393499    -0.157117
H    -4.539468     0.850157     0.897468
H    -2.301779     1.973658     0.939097
C     1.294361     0.343537     0.025505
C     2.424674     0.979452    -0.504614
C     3.665398     0.354104    -0.469153
C     3.795575    -0.903815     0.122529
C     2.682113    -1.531255     0.678762
C     1.433898    -0.914253     0.626146
H     0.567743    -1.401795     1.078168
H     2.786286    -2.506268     1.160400
H     4.771907    -1.393411     0.156860
H     4.539291     0.850095    -0.897995
H     2.301598     1.973571    -0.939383

Ph3CO-                                      
C    -0.000307    -0.000006     0.797851
C     0.674258     1.291472     0.223977
C     0.464110     1.857098    -1.038050
C     1.132587     3.023096    -1.421758
C     2.023743     3.642887    -0.547625
C     2.227198     3.093113     0.721052
C     1.549480     1.938600     1.101167
H     1.623444     1.478968     2.091935
H     2.914066     3.580376     1.421189
H     2.545851     4.556779    -0.847144
H     0.946574     3.454610    -2.410567
H    -0.250005     1.399617    -1.727830
C     0.781135    -1.229732     0.223785
C     0.906386    -2.310508     1.101532
C     1.568212    -3.474173     0.721264
C     2.144311    -3.573088    -0.548188
C     2.050609    -2.492141    -1.422960
C     1.374383    -1.330736    -1.039005
H     1.333390    -0.484007    -1.729233
H     2.515906    -2.546956    -2.412423
H     2.675388    -4.481772    -0.847785
H     1.648764    -4.312067     1.421872
H     0.472530    -2.144566     2.092791
C    -1.456123    -0.061751     0.224022
C    -1.840620    -0.525324    -1.038518
C    -3.184658    -0.529896    -1.422139
C    -4.167252    -0.069778    -0.547374
C    -3.793130     0.380038     0.721827
C    -2.454395     0.370910     1.101820
H    -2.093244     0.663870     2.092840
H    -4.558770     0.729833     1.422434
H    -5.219792    -0.075015    -0.846772
H    -3.465165    -0.905767    -2.411370
H    -1.087181    -0.913752    -1.728797
O    -0.000165    -0.000079     2.117849

PhMe2CO-                                     
C     1.521555     0.164729    -0.000001
C     2.038363    -0.602723    -1.263628
H     1.759308    -1.672061    -1.325931
H     3.137912    -0.517479    -1.274007
H     1.656196    -0.080813    -2.155612
C     2.038358    -0.602787     1.263604
H     1.759296    -1.672126     1.325851
H     1.656193    -0.080914     2.155610
H     3.137907    -0.517548     1.273980
C    -0.036732    -0.000397     0.000001
C    -0.765080     1.191789     0.000006
C    -2.158617     1.187628     0.000006
C    -2.857291    -0.022375    -0.000003
C    -2.142497    -1.222346    -0.000007
C    -0.745946    -1.207868    -0.000004
H    -0.200913    -2.157948    -0.000004
H    -2.680273    -2.176977    -0.000014
H    -3.952098    -0.032862    -0.000006
H    -2.713427     2.133056     0.000010
H    -0.122856     2.082979     0.000011
O     1.901259     1.422350     0.000034

I                                            
Rh     0.392749    -0.151900    -1.774832
C    -1.460745    -0.680993    -2.605714
C    -1.206642     0.706770    -2.741044
C    -0.824235     1.410785    -4.016841
C     0.293780     0.688815    -4.771561
C     1.228865    -0.023494    -3.823234
C     1.081124    -1.349873    -3.446947
C    -0.012641    -2.267361    -3.928009
C    -1.412482    -1.670315    -3.752995
H    -2.136842    -2.476881    -3.562313
H    -1.749237    -1.180058    -4.681507
H     0.055186    -3.203764    -3.358596
H     0.173312    -2.540909    -4.983862
H     1.961456    -1.847384    -3.032907
H     2.207853     0.433275    -3.681361
H     0.866932     1.414832    -5.367350
H    -0.125952    -0.032531    -5.489957
H    -0.486170     2.422824    -3.744875
H    -1.715800     1.553856    -4.657319
H    -1.696648     1.379036    -2.037200
H    -2.129572    -0.973695    -1.794005
C    -0.487142    -0.005580     0.090100
N    -0.619187    -1.106947     0.887153
C    -1.263743    -0.800590     2.077118
C    -1.555379     0.516844     2.029674
N    -1.072479     0.995123     0.814124
C    -1.238853     2.347493     0.361706
C    -0.273232     3.321164     0.667525
C    -0.383565     4.590488     0.099094
C    -1.459160     4.904540    -0.730888
C    -2.487709     3.974141    -0.909938
C    -2.404203     2.701885    -0.355508
C    -3.591372     1.748969    -0.434577
C    -4.563574     2.064201    -1.562770
C    -5.589263     3.000214    -1.380131
C    -6.474050     3.302221    -2.412532
C    -6.358722     2.662147    -3.645799
C    -5.350333     1.719902    -3.835239
C    -4.459494     1.426405    -2.803366
H    -3.669784     0.692031    -2.968035
H    -5.250640     1.205532    -4.794337
H    -7.056680     2.893582    -4.453877
H    -7.265220     4.037817    -2.248505
H    -5.701889     3.490634    -0.410259
C    -4.347455     1.674274     0.886667
C    -4.199537     2.624752     1.898774
C    -4.937457     2.528665     3.079567
C    -5.842404     1.486604     3.260481
C    -6.012584     0.543547     2.245702
C    -5.272729     0.639451     1.071121
H    -5.421687    -0.095742     0.275405
H    -6.726274    -0.274748     2.370144
H    -6.419806     1.411471     4.184814
H    -4.800408     3.277512     3.863086
H    -3.491908     3.445326     1.767913
H    -3.186984     0.741249    -0.622616
H    -3.354188     4.268095    -1.502079
O    -1.598244     6.083740    -1.362313
C    -0.595447     7.052355    -1.201014
H    -0.508457     7.380754    -0.150737
H     0.388969     6.681390    -1.534968
H    -0.886170     7.909727    -1.820572
H     0.392515     5.321210     0.319679
C     0.802198     3.048319     1.709736
C     1.864972     4.135937     1.798802
C     2.975509     4.094086     0.950530
C     3.947373     5.090869     0.990381
C     3.825252     6.155277     1.881065
C     2.725686     6.207231     2.735855
C     1.758254     5.204177     2.698335
H     0.914934     5.251075     3.389419
H     2.621706     7.029900     3.447859
H     4.587747     6.937390     1.915639
H     4.804086     5.023246     0.316556
H     3.083491     3.273333     0.243971
C     0.151270     2.809892     3.061634
C     0.656268     1.836367     3.925687
C     0.052522     1.594901     5.157234
C    -1.059554     2.336485     5.552295
C    -1.560451     3.325043     4.706487
C    -0.960153     3.556379     3.470402
H    -1.370189     4.317243     2.801397
H    -2.428837     3.916154     5.007520
H    -1.537189     2.141425     6.515269
H     0.441279     0.804567     5.801426
H     1.508657     1.229708     3.612585
H     1.304469     2.116592     1.411875
H    -2.047444     1.160288     2.750272
H    -1.443333    -1.538923     2.849216
C    -0.371581    -2.416744     0.354623
C     0.909372    -2.989186     0.389620
C     1.160331    -4.080413    -0.447770
C     0.145347    -4.633363    -1.227381
C    -1.171279    -4.188578    -1.068621
C    -1.447201    -3.093204    -0.263377
C    -2.876108    -2.723207     0.112607
C    -3.197073    -3.299747     1.489984
C    -2.692475    -4.531804     1.917969
C    -3.019911    -5.037984     3.176268
C    -3.847760    -4.313803     4.031480
C    -4.350420    -3.080721     3.615431
C    -4.029852    -2.583558     2.355710
H    -4.409545    -1.608296     2.046878
H    -4.991397    -2.494505     4.278691
H    -4.096853    -4.705912     5.020425
H    -2.615419    -6.003097     3.491510
H    -2.022853    -5.097004     1.265048
C    -3.946512    -3.108286    -0.892963
C    -4.398754    -4.426870    -1.026575
C    -5.378004    -4.754162    -1.961937
C    -5.939835    -3.766311    -2.770284
C    -5.520608    -2.445724    -2.627394
C    -4.535273    -2.126174    -1.695708
H    -4.222592    -1.086414    -1.592643
H    -5.961493    -1.651776    -3.235344
H    -6.711556    -4.024623    -3.499182
H    -5.712615    -5.790453    -2.052042
H    -3.994322    -5.206334    -0.377187
H    -2.926536    -1.629255     0.218574
H    -1.964630    -4.707639    -1.606705
O     0.339242    -5.623039    -2.120050
C     1.652656    -6.047535    -2.371360
H     2.116577    -6.501316    -1.478277
H     1.591295    -6.804077    -3.163497
H     2.287454    -5.212959    -2.716665
H     2.166036    -4.493917    -0.474418
C     1.967587    -2.481770     1.357302
C     3.231658    -3.330826     1.428007
C     3.171040    -4.688321     1.777228
C     4.329497    -5.449811     1.895030
C     5.579377    -4.863230     1.687070
C     5.653731    -3.509244     1.374814
C     4.489488    -2.750556     1.252323
H     4.565572    -1.689500     1.015993
H     6.621947    -3.026254     1.223616
H     6.489948    -5.459870     1.781973
H     4.257521    -6.506970     2.163065
H     2.200913    -5.153455     1.968417
C     1.457001    -2.405948     2.791991
C     0.456543    -3.252787     3.278901
C     0.080476    -3.219115     4.621242
C     0.719369    -2.353519     5.506604
C     1.738492    -1.525108     5.035847
C     2.098380    -1.548504     3.691382
H     2.910435    -0.913751     3.329383
H     2.263646    -0.856242     5.722897
H     0.431090    -2.330006     6.560279
H    -0.720856    -3.875491     4.969588
H    -0.056714    -3.936092     2.599458
H     2.247969    -1.467288     1.021843
O     2.197919     0.053808    -0.775691
C     3.413440     0.498994    -1.231048
C     4.374394     0.576261    -0.017473
C     3.831619     0.842999     1.241124
C     4.642485     0.966284     2.366342
C     6.021612     0.793444     2.256486
C     6.574272     0.501500     1.010562
C     5.758719     0.397102    -0.116715
H     6.204674     0.143032    -1.081031
H     7.651920     0.346801     0.912930
H     6.661137     0.878307     3.138110
H     4.195944     1.198843     3.336970
H     2.747107     0.921008     1.308741
C     3.341984     1.941681    -1.800147
C     2.107280     2.560588    -2.005075
C     2.016904     3.861745    -2.497644
C     3.170211     4.587612    -2.780692
C     4.413749     3.996366    -2.556368
C     4.496183     2.694071    -2.068059
H     5.481359     2.265446    -1.875751
H     5.331214     4.556128    -2.756008
H     3.105355     5.610415    -3.160172
H     1.030568     4.310237    -2.642986
H     1.194561     2.006771    -1.758909
C     4.045784    -0.485454    -2.242616
C     4.680152    -0.131535    -3.435303
C     5.248398    -1.104503    -4.261655
C     5.207952    -2.448441    -3.901518
C     4.575341    -2.814519    -2.712369
C     3.991189    -1.843445    -1.907024
H     3.464986    -2.129472    -0.998970
H     4.535677    -3.863874    -2.407449
H     5.663372    -3.206302    -4.543677
H     5.728689    -0.802221    -5.195788
H     4.722946     0.914967    -3.741980

II                                            
C    -4.895168     3.672867    -4.155374
O    -5.266206     2.838204    -3.091483
C    -4.317415     2.433158    -2.228560
C    -4.729908     1.563438    -1.214372
C    -3.824383     1.072190    -0.280584
C    -2.472679     1.464002    -0.380647
C    -2.047574     2.354441    -1.373985
C    -2.979938     2.827404    -2.299290
H    -2.634096     3.500492    -3.082146
C    -0.600706     2.806509    -1.445344
C    -0.219088     3.204951    -2.860379
C    -0.066820     4.534497    -3.259829
C     0.250796     4.843963    -4.584394
C     0.420125     3.828585    -5.522448
C     0.273102     2.497258    -5.128938
C    -0.042160     2.191756    -3.810025
H    -0.134310     1.149991    -3.489228
H     0.416235     1.689389    -5.850823
H     0.674999     4.072169    -6.556611
H     0.370984     5.888942    -4.880944
H    -0.189689     5.335448    -2.527156
C    -0.257169     3.881353    -0.430930
C     1.092067     4.112949    -0.129073
C     1.469970     5.153604     0.713243
C     0.498128     5.981037     1.279266
C    -0.847882     5.742885     1.009453
C    -1.223558     4.699843     0.159837
H    -2.281052     4.526761    -0.054453
H    -1.616887     6.375962     1.459309
H     0.790730     6.797076     1.944140
H     2.528608     5.301472     0.939896
H     1.862670     3.474217    -0.564803
H     0.012050     1.919825    -1.204663
N    -1.539234     0.974731     0.580449
C    -1.651465     1.380242     1.901208
C    -0.684393     0.743806     2.584495
N     0.044417     0.004055     1.665541
C    -0.484036     0.110624     0.401977
Rh     0.134075    -0.822416    -1.197552
C    -1.730411    -1.019602    -2.141657
C    -1.577287    -2.046087    -1.182148
C    -1.382886    -3.507482    -1.501656
H    -0.619281    -3.634333    -2.276182
H    -0.990535    -4.025188    -0.613934
C    -2.680929    -4.204026    -1.972493
C    -2.780740    -4.350966    -3.466359
C    -2.905438    -3.379592    -4.380389
C    -3.003046    -1.896200    -4.149912
H    -3.295067    -1.421220    -5.098613
H    -3.821484    -1.670729    -3.443958
C    -1.704178    -1.229777    -3.633075
H    -0.841546    -1.829559    -3.948139
H    -1.595041    -0.248486    -4.118966
H    -2.916775    -3.697374    -5.429726
H    -2.702012    -5.375064    -3.850010
H    -3.550418    -3.651991    -1.578303
H    -2.735864    -5.205992    -1.520890
H    -2.128382    -1.893329    -0.244670
H    -2.388585    -0.194011    -1.870378
O     2.020119    -0.162771    -0.900113
C     2.920246    -0.558457    -1.879274
C     2.171657    -1.262618    -3.037973
C     2.057294    -0.706339    -4.323098
C     1.526402    -1.443515    -5.376699
C     1.101394    -2.759089    -5.177083
C     1.170025    -3.310800    -3.903216
C     1.680355    -2.563350    -2.836776
H     1.792419    -3.037639    -1.860303
H     0.836482    -4.336701    -3.732454
H     0.708913    -3.346295    -6.010238
H     1.466146    -0.994924    -6.371588
H     2.428427     0.303222    -4.503341
C     3.655099     0.678787    -2.433589
C     2.959238     1.887821    -2.472954
C     3.521073     3.034582    -3.025726
C     4.816441     2.991973    -3.540604
C     5.531371     1.795963    -3.492483
C     4.955807     0.647578    -2.945707
H     5.533232    -0.277842    -2.913942
H     6.551744     1.752467    -3.881893
H     5.269278     3.887982    -3.972045
H     2.939519     3.959595    -3.053918
H     1.955611     1.900740    -2.056564
C     3.965844    -1.529094    -1.304269
C     4.618682    -2.494784    -2.081221
C     5.596972    -3.317958    -1.524251
C     5.947926    -3.179497    -0.181955
C     5.309629    -2.214624     0.595499
C     4.321266    -1.404931     0.038768
H     3.803114    -0.664648     0.645534
H     5.579885    -2.085123     1.645658
H     6.719062    -3.819432     0.254423
H     6.089745    -4.069533    -2.146570
H     4.359129    -2.612643    -3.135833
C     1.254317    -0.606863     2.127688
C     2.267608     0.234423     2.629031
C     3.387884    -0.345039     3.216438
C     3.488507    -1.730798     3.357731
C     2.470110    -2.548819     2.870887
C     1.353774    -1.995977     2.240624
C     0.242069    -2.882488     1.723274
C     0.755933    -4.246480     1.295502
C     1.839758    -4.291381     0.404460
C     2.326991    -5.502912    -0.071470
C     1.738932    -6.702023     0.338484
C     0.674098    -6.670075     1.234093
C     0.186816    -5.450628     1.712411
H    -0.649176    -5.440026     2.414648
H     0.213249    -7.602265     1.570376
H     2.116888    -7.657163    -0.034096
H     3.174133    -5.504245    -0.762021
H     2.322117    -3.357038     0.105363
C    -0.953253    -2.916856     2.657529
C    -2.216077    -3.268036     2.158238
C    -3.332119    -3.316754     2.989059
C    -3.206853    -3.013362     4.345647
C    -1.959604    -2.657925     4.854245
C    -0.843981    -2.610446     4.017368
H     0.128722    -2.327496     4.426350
H    -1.849504    -2.414295     5.913919
H    -4.081041    -3.047672     5.000242
H    -4.305709    -3.583741     2.570472
H    -2.324265    -3.521659     1.102391
H    -0.099450    -2.402354     0.784064
H     2.537276    -3.632719     2.946003
O     4.608559    -2.195801     3.949272
C     4.765580    -3.583441     4.083133
H     5.735282    -3.743132     4.571027
H     4.766164    -4.089294     3.101875
H     3.971829    -4.025192     4.710430
H     4.215350     0.278746     3.559366
C     2.150408     1.747618     2.573362
C     3.449123     2.391872     2.117414
C     4.204758     3.249186     2.918533
C     5.380061     3.819599     2.423278
C     5.805740     3.539881     1.126959
C     5.052560     2.683117     0.321070
C     3.883420     2.115157     0.815324
H     3.284055     1.447157     0.187908
H     5.368527     2.457257    -0.699979
H     6.724060     3.989509     0.741268
H     5.963751     4.490128     3.059261
H     3.870409     3.482014     3.931882
C     1.606170     2.340521     3.863505
C     0.767637     3.459115     3.787062
C     0.250233     4.048044     4.936407
C     0.559985     3.525420     6.192459
C     1.390350     2.410813     6.281584
C     1.908171     1.822461     5.126363
H     2.545452     0.940430     5.213009
H     1.637730     1.988408     7.258724
H     0.151140     3.982073     7.097048
H    -0.406657     4.916980     4.847047
H     0.509396     3.864505     2.807626
H     1.418295     1.990629     1.788772
H    -0.422973     0.761173     3.636031
H    -2.409570     2.085114     2.220839
C    -4.301972     0.138789     0.821608
C    -5.415356    -0.792306     0.359269
C    -5.196264    -1.598317    -0.765283
C    -6.168419    -2.484853    -1.215050
C    -7.388368    -2.583069    -0.543348
C    -7.618287    -1.786369     0.574374
C    -6.639267    -0.896973     1.023540
H    -6.832987    -0.279465     1.902500
H    -8.569983    -1.852061     1.107469
H    -8.155921    -3.277362    -0.893363
H    -5.970609    -3.101861    -2.095687
H    -4.246040    -1.517490    -1.295926
C    -4.666067     0.891798     2.089815
C    -5.270587     2.151342     2.060906
C    -5.592654     2.811707     3.247423
C    -5.315269     2.220586     4.478274
C    -4.716402     0.960828     4.515185
C    -4.395993     0.304288     3.330822
H    -3.909060    -0.672821     3.365246
H    -4.485395     0.488724     5.473338
H    -5.560452     2.741676     5.406759
H    -6.059983     3.798690     3.206727
H    -5.480337     2.628492     1.101008
H    -3.451921    -0.512563     1.085883
H    -5.775238     1.251841    -1.190176
H    -5.803606     3.853512    -4.743364
H    -4.500609     4.640661    -3.799639
H    -4.135847     3.198708    -4.801216


III                                           
Rh     0.008918     0.385348    -1.355937
C    -0.474998    -0.373033     0.330064
N    -1.383440     0.080721     1.240539
C    -1.425810    -0.748966     2.352663
C    -0.548623    -1.752670     2.128929
N     0.026423    -1.508842     0.886236
C     0.841205    -2.422807     0.165956
C     2.093320    -2.792193     0.657519
C     2.878906    -3.674875    -0.089309
C     2.413685    -4.183030    -1.300218
C     1.139081    -3.830517    -1.763038
C     0.343426    -2.947756    -1.045663
C    -1.001686    -2.491202    -1.568297
C    -0.865220    -1.212479    -2.391190
C    -0.122330    -1.270966    -3.628542
C    -0.385645    -0.403983    -4.653653
C    -1.458313     0.534620    -4.566674
C    -2.178449     0.638216    -3.409889
C    -1.852726    -0.169643    -2.270925
H    -2.616421    -0.241240    -1.497178
H    -3.015655     1.335923    -3.330201
H    -1.693586     1.164031    -5.426334
H     0.212119    -0.451305    -5.566822
H     0.654729    -2.030212    -3.739924
C    -1.805791    -3.577581    -2.263761
C    -2.498241    -3.344296    -3.456385
C    -3.309780    -4.334582    -4.012934
C    -3.444372    -5.571007    -3.387810
C    -2.760121    -5.813113    -2.196128
C    -1.951643    -4.825596    -1.642203
H    -1.419824    -5.021489    -0.707178
H    -2.859157    -6.778331    -1.693354
H    -4.079891    -6.344658    -3.825117
H    -3.839253    -4.131854    -4.947320
H    -2.411516    -2.378169    -3.956445
H    -1.606145    -2.218240    -0.687962
H     0.785936    -4.265240    -2.699548
O     3.132463    -4.996108    -2.100466
C     4.428577    -5.353084    -1.699685
H     5.076837    -4.467354    -1.581077
H     4.421321    -5.916829    -0.750474
H     4.836211    -5.993508    -2.491724
H     3.871831    -3.922727     0.284150
C     2.608017    -2.258516     1.978793
C     4.048165    -1.802445     1.826422
C     5.134945    -2.514402     2.338912
C     6.439280    -2.079006     2.096339
C     6.666793    -0.932248     1.338961
C     5.584335    -0.217675     0.823527
C     4.284623    -0.650133     1.066919
H     3.433471    -0.110901     0.636396
H     5.747854     0.675416     0.216549
H     7.688095    -0.594494     1.146950
H     7.282139    -2.643306     2.503628
H     4.961873    -3.413728     2.935091
C     2.368193    -3.212898     3.137043
C     1.825295    -4.489884     2.966286
C     1.579024    -5.316797     4.064441
C     1.873604    -4.880869     5.352552
C     2.420227    -3.609533     5.535849
C     2.662948    -2.787976     4.440481
H     3.097551    -1.798102     4.592641
H     2.657993    -3.254872     6.541787
H     1.680296    -5.527005     6.212058
H     1.152837    -6.310510     3.905773
H     1.588288    -4.844169     1.960884
H     2.025336    -1.350940     2.203758
H    -0.268995    -2.607370     2.737414
H    -2.063710    -0.541698     3.203004
C    -2.250865     1.183817     0.972569
C    -3.573636     0.913006     0.559571
C    -4.362532     1.965870     0.116776
C    -3.864420     3.273330     0.107452
C    -2.586680     3.534962     0.601617
C    -1.764380     2.496656     1.051038
C    -0.362058     2.794801     1.563264
C     0.001220     2.033333     2.824115
C    -0.860517     1.926925     3.920895
C    -0.464471     1.249058     5.073116
C     0.800845     0.668004     5.145592
C     1.663359     0.767112     4.054371
C     1.262578     1.437132     2.901672
H     1.912762     1.487288     2.025871
H     2.660252     0.321673     4.093788
H     1.110233     0.132407     6.046308
H    -1.154060     1.166808     5.917166
H    -1.867722     2.349032     3.863395
C    -0.104339     4.282509     1.748901
C    -0.715601     5.011826     2.778139
C    -0.494861     6.379115     2.915693
C     0.349587     7.047217     2.027462
C     0.971319     6.331977     1.008232
C     0.745357     4.961779     0.872866
H     1.254884     4.412237     0.080882
H     1.648152     6.831015     0.311318
H     0.526587     8.119952     2.137667
H    -0.981824     6.926922     3.726499
H    -1.375644     4.504548     3.484159
H     0.341537     2.435479     0.788644
H    -2.203011     4.552377     0.642959
O    -4.690963     4.222222    -0.370802
C    -4.237454     5.548029    -0.412878
H    -4.002605     5.935081     0.593943
H    -3.339210     5.653525    -1.046453
H    -5.051174     6.144437    -0.844081
H    -5.377817     1.795608    -0.241028
C    -4.131737    -0.497370     0.685971
C    -5.280735    -0.821879    -0.250570
C    -6.586127    -0.395385     0.023372
C    -7.629944    -0.695663    -0.848404
C    -7.389527    -1.444052    -2.000875
C    -6.099776    -1.896849    -2.268598
C    -5.055897    -1.587359    -1.398783
H    -4.054986    -1.963757    -1.618857
H    -5.895116    -2.504065    -3.153648
H    -8.210422    -1.684866    -2.680573
H    -8.641665    -0.351755    -0.619827
H    -6.789147     0.163061     0.940759
C    -4.508492    -0.816583     2.127154
C    -4.768066     0.176284     3.074932
C    -5.093429    -0.164546     4.389380
C    -5.164065    -1.501624     4.771036
C    -4.916318    -2.499888     3.826638
C    -4.594752    -2.158268     2.517580
H    -4.396265    -2.941636     1.780755
H    -4.969498    -3.552365     4.115604
H    -5.411829    -1.768288     5.801108
H    -5.289185     0.624875     5.119304
H    -4.699884     1.227980     2.787097
H    -3.317217    -1.191906     0.426828
O     1.663349     1.231391    -0.505131
C     2.436541     1.806643    -1.505273
C     1.517424     2.257376    -2.664703
C     1.866583     2.144018    -4.017629
C     1.088636     2.742513    -5.004401
C    -0.059358     3.460578    -4.661524
C    -0.441450     3.548919    -3.328143
C     0.335649     2.946216    -2.337001
H     0.059030     3.073474    -1.289437
H    -1.345569     4.092607    -3.044033
H    -0.659328     3.939505    -5.439320
H     1.383649     2.652475    -6.052895
H     2.770869     1.597858    -4.291662
C     3.149265     3.044792    -0.935225
C     3.688846     2.966223     0.352917
C     4.341759     4.053078     0.925271
C     4.475635     5.245065     0.212669
C     3.953505     5.332365    -1.075288
C     3.293487     4.240896    -1.644164
H     2.881020     4.328837    -2.651455
H     4.052612     6.259530    -1.645847
H     4.981612     6.102639     0.662523
H     4.742725     3.970514     1.938341
H     3.582539     2.037018     0.911021
C     3.497687     0.823043    -2.039724
C     4.770716     1.241602    -2.441345
C     5.694580     0.332884    -2.959660
C     5.355734    -1.011087    -3.093202
C     4.088842    -1.439036    -2.696805
C     3.174904    -0.531793    -2.167010
H     2.189391    -0.871164    -1.835133
H     3.807831    -2.489338    -2.798185
H     6.076070    -1.723828    -3.502638
H     6.685687     0.682336    -3.260206
H     5.049370     2.293009    -2.345635

IV                                            
C     5.194050    -3.890259     3.019572
O     3.951850    -3.462365     3.509047
C     3.014158    -3.070560     2.624892
C     1.833780    -2.553031     3.166428
C     0.829899    -2.044019     2.352092
C     0.995838    -2.101786     0.952233
C     2.146494    -2.683685     0.394842
C     3.166116    -3.132961     1.241519
H     4.073846    -3.530832     0.788904
C     2.275934    -2.932676    -1.098438
C     3.701736    -2.774260    -1.600816
C     4.506479    -3.866042    -1.938638
C     5.808821    -3.673178    -2.402466
C     6.319547    -2.385807    -2.546118
C     5.523143    -1.289151    -2.213140
C     4.230230    -1.485550    -1.737727
H     3.607974    -0.628804    -1.473989
H     5.904764    -0.272735    -2.328384
H     7.334347    -2.234293    -2.921815
H     6.422459    -4.539107    -2.663297
H     4.106204    -4.878479    -1.852137
C     1.687984    -4.281344    -1.492509
C     1.174008    -4.438885    -2.785217
C     0.626646    -5.650679    -3.193432
C     0.583887    -6.734156    -2.314540
C     1.094036    -6.589336    -1.027082
C     1.641471    -5.371375    -0.618687
H     2.022723    -5.266013     0.399221
H     1.062666    -7.428227    -0.327341
H     0.148942    -7.685002    -2.631515
H     0.220228    -5.746083    -4.203407
H     1.184635    -3.587862    -3.468877
H     1.680861    -2.165487    -1.617460
N    -0.055849    -1.675429     0.084724
C    -0.727638    -2.603172    -0.698755
C    -1.559306    -1.904618    -1.493894
N    -1.417442    -0.572952    -1.137531
C    -0.472993    -0.388769    -0.158641
Rh     0.283051     1.392176     0.739363
C    -1.548353     1.693840     1.736162
C    -1.455345     2.558764     0.619203
C    -1.451836     4.054029     0.784299
H    -0.933135     4.361651     1.700885
H    -0.891333     4.526853    -0.036657
C    -2.864900     4.624693     0.759137
C    -3.820696     4.382487     1.891791
C    -3.865437     3.606329     2.987584
C    -3.017669     2.542777     3.625026
H    -2.957841     2.790562     4.700488
H    -3.623575     1.614683     3.603936
C    -1.606908     2.228375     3.139795
H    -0.980750     3.123578     3.234715
H    -1.184669     1.490957     3.839434
H    -4.779080     3.760246     3.579104
H    -4.711420     5.016767     1.782057
H    -3.368817     4.292308    -0.170787
H    -2.792694     5.722046     0.648199
H    -1.969749     2.253523    -0.295164
H    -2.138141     0.778392     1.595615
O     2.263351     1.064348    -0.181282
C     3.393652     1.481148     0.098133
C     3.928543     1.397523     1.471881
C     4.770269     2.381891     2.006848
C     5.227480     2.265454     3.315222
C     4.876386     1.156349     4.083947
C     4.045469     0.168761     3.552203
C     3.557598     0.300195     2.257768
H     2.889897    -0.447746     1.831618
H     3.772092    -0.703563     4.148865
H     5.247005     1.062393     5.107786
H     5.852574     3.053331     3.740965
H     5.014822     3.266298     1.417409
C     4.246560     2.011945    -0.993339
C     5.647813     2.005755    -0.926920
C     6.400172     2.480698    -1.998365
C     5.763859     2.964943    -3.141528
C     4.369782     2.968422    -3.218075
C     3.618728     2.490402    -2.151854
H     2.530658     2.500840    -2.197617
H     3.858469     3.348087    -4.105136
H     6.358173     3.340007    -3.978379
H     7.491133     2.465873    -1.943121
H     6.148168     1.600482    -0.046126
C     1.237567     3.002584     1.558848
C     1.834017     3.957491     0.706077
C     2.621011     5.011761     1.174048
C     2.859390     5.155595     2.540022
C     2.297926     4.225485     3.414912
C     1.507905     3.181758     2.930353
H     1.090985     2.485558     3.660110
H     2.478810     4.310661     4.490922
H     3.473374     5.977592     2.917561
H     3.051158     5.723980     0.462605
H     1.682122     3.883164    -0.373908
C    -2.258008     0.427650    -1.708686
C    -1.710655     1.386127    -2.583870
C    -2.542424     2.368710    -3.102361
C    -3.897852     2.420912    -2.755606
C    -4.436758     1.441101    -1.923621
C    -3.625769     0.427613    -1.402168
C    -4.251775    -0.680473    -0.572841
C    -5.421476    -0.212869     0.282313
C    -5.264347     0.906559     1.110927
C    -6.295130     1.322417     1.947890
C    -7.504593     0.626934     1.977882
C    -7.674021    -0.481136     1.153111
C    -6.641306    -0.895118     0.310130
H    -6.787683    -1.766279    -0.330413
H    -8.617791    -1.032186     1.159184
H    -8.312025     0.953713     2.637583
H    -6.144989     2.203078     2.574889
H    -4.328666     1.471570     1.095362
C    -4.616659    -1.874601    -1.442248
C    -5.087208    -1.726239    -2.749811
C    -5.416497    -2.842855    -3.519428
C    -5.280795    -4.125020    -2.991728
C    -4.815067    -4.282404    -1.685817
C    -4.486386    -3.167150    -0.920960
H    -4.104758    -3.295139     0.094013
H    -4.696052    -5.282367    -1.261191
H    -5.532382    -4.999320    -3.596837
H    -5.777282    -2.706609    -4.541973
H    -5.183944    -0.726559    -3.178805
H    -3.485759    -1.034897     0.137420
H    -5.489808     1.454793    -1.645140
O    -4.603763     3.447293    -3.265582
C    -5.944426     3.592801    -2.883492
H    -6.310641     4.508112    -3.364990
H    -6.047367     3.694743    -1.788985
H    -6.562603     2.741408    -3.218783
H    -2.148637     3.142183    -3.761798
C    -0.230435     1.346295    -2.907607
C     0.271398     2.657811    -3.482412
C     0.706257     2.803066    -4.801439
C     1.168009     4.038529    -5.262401
C     1.205044     5.140266    -4.410850
C     0.767950     5.004187    -3.091572
C     0.302669     3.774967    -2.638551
H    -0.038423     3.655670    -1.607815
H     0.796049     5.856563    -2.408233
H     1.572913     6.103507    -4.772350
H     1.503303     4.135872    -6.298146
H     0.691262     1.942838    -5.473870
C     0.164472     0.158766    -3.759374
C     1.495809    -0.274243    -3.732854
C     1.934532    -1.294217    -4.571647
C     1.037767    -1.910652    -5.446726
C    -0.295124    -1.504361    -5.464160
C    -0.727998    -0.473751    -4.628536
H    -1.771935    -0.151269    -4.655154
H    -1.005916    -1.987370    -6.139341
H     1.377894    -2.711618    -6.107754
H     2.978877    -1.613859    -4.530631
H     2.198132     0.212525    -3.052888
H     0.278251     1.232395    -1.930450
H    -2.239870    -2.225911    -2.272917
H    -0.547400    -3.668112    -0.618458
C    -0.418367    -1.427177     2.953971
C    -0.203595    -1.036655     4.405079
C     0.699869    -0.002173     4.679128
C     0.966350     0.390179     5.985365
C     0.326934    -0.249785     7.049350
C    -0.571811    -1.280650     6.788478
C    -0.835263    -1.673933     5.474053
H    -1.542998    -2.482815     5.280616
H    -1.077116    -1.787956     7.614087
H     0.528741     0.056929     8.078501
H     1.673474     1.202946     6.170227
H     1.199329     0.494502     3.844116
C    -1.664606    -2.264974     2.756709
C    -1.616622    -3.643389     2.532393
C    -2.791379    -4.392232     2.445810
C    -4.032206    -3.772803     2.582917
C    -4.093786    -2.393943     2.792639
C    -2.919470    -1.651988     2.877402
H    -2.973737    -0.576728     3.061722
H    -5.059417    -1.890264     2.881253
H    -4.951758    -4.359202     2.517005
H    -2.733222    -5.470115     2.274548
H    -0.647227    -4.138462     2.434173
H    -0.563597    -0.477978     2.401406
H     1.733705    -2.520244     4.251382
H     5.687270    -3.103704     2.422634
H     5.814526    -4.119106     3.894934
H     5.100337    -4.799854     2.400810

V                                       
Rh    -0.349474     0.623502     1.588724
C     1.145864     1.886877     1.641258
C     2.183301     1.626279     2.552658
C     3.150867     2.589497     2.839472
C     3.103501     3.845695     2.233156
C     2.090178     4.113115     1.315151
C     1.134643     3.140354     1.011177
H     0.336308     3.410317     0.321251
H     2.027035     5.091310     0.830116
H     3.852869     4.604191     2.472232
H     3.943395     2.355871     3.555853
H     2.222840     0.669202     3.075770
C     0.164694    -0.169433    -0.193280
N    -0.568688    -0.364078    -1.329920
C     0.105699    -1.157771    -2.245047
C     1.267985    -1.515564    -1.663018
N     1.306714    -0.890067    -0.426315
C     2.448986    -0.969920     0.430645
C     3.662899    -0.399191    -0.002551
C     4.759116    -0.421067     0.851356
C     4.680607    -1.038288     2.101456
C     3.497212    -1.671969     2.484165
C     2.370962    -1.644087     1.659467
C     1.090452    -2.335337     2.095777
C     0.726918    -3.536772     1.246354
C     1.656458    -4.221358     0.459021
C     1.288448    -5.381037    -0.225610
C    -0.013161    -5.870066    -0.132854
C    -0.954769    -5.182640     0.635969
C    -0.582950    -4.028222     1.317066
H    -1.317367    -3.504018     1.933752
H    -1.986214    -5.538134     0.699187
H    -0.299414    -6.779167    -0.667086
H     2.029545    -5.906978    -0.832786
H     2.681170    -3.847989     0.386963
C     1.086261    -2.681576     3.573099
C     1.523553    -3.928158     4.034070
C     1.571300    -4.202378     5.400139
C     1.175432    -3.235363     6.323324
C     0.726870    -1.995176     5.870121
C     0.681906    -1.718414     4.504670
H     0.317434    -0.746925     4.158369
H     0.402864    -1.232635     6.582750
H     1.208601    -3.451718     7.394020
H     1.915014    -5.181080     5.744493
H     1.825709    -4.692477     3.313781
H     0.282949    -1.582857     1.962631
H     3.421562    -2.180103     3.443426
O     5.786138    -0.990418     2.866947
C     5.744142    -1.568389     4.143602
H     5.561829    -2.656293     4.096928
H     6.725930    -1.391334     4.600239
H     4.964391    -1.108605     4.775436
H     5.696208     0.055443     0.559236
C     3.822096     0.150276    -1.408295
C     4.236696    -0.940566    -2.385381
C     3.816778    -0.852718    -3.718803
C     4.177042    -1.823641    -4.648206
C     4.968213    -2.906135    -4.261199
C     5.392534    -3.003311    -2.938342
C     5.028926    -2.028438    -2.007642
H     5.359362    -2.121579    -0.971097
H     6.010706    -3.847045    -2.621635
H     5.248450    -3.672389    -4.987946
H     3.829892    -1.738332    -5.680983
H     3.181102    -0.017804    -4.020665
C     4.732550     1.365514    -1.469504
C     5.889047     1.412364    -2.250886
C     6.663850     2.573355    -2.300808
C     6.290523     3.699253    -1.572196
C     5.139326     3.655806    -0.783384
C     4.370509     2.498693    -0.731622
H     3.477346     2.469072    -0.103903
H     4.833502     4.526492    -0.198853
H     6.895714     4.608094    -1.614527
H     7.566066     2.593150    -2.917245
H     6.187234     0.537315    -2.831638
H     2.833841     0.506754    -1.740048
H     2.073806    -2.149220    -2.013691
H    -0.310148    -1.397425    -3.216285
C    -1.918573     0.048057    -1.539165
C    -2.205084     1.393511    -1.799869
C    -3.530718     1.771982    -2.018056
C    -4.554351     0.822836    -1.968373
C    -4.248424    -0.521502    -1.744086
C    -2.933420    -0.927307    -1.545420
C    -2.596813    -2.402179    -1.438449
C    -3.623587    -3.205169    -0.658000
C    -4.326558    -4.274085    -1.218760
C    -5.199264    -5.038283    -0.442310
C    -5.374706    -4.746850     0.907491
C    -4.686954    -3.671402     1.471994
C    -3.826837    -2.903204     0.694285
H    -3.302490    -2.054533     1.142923
H    -4.819307    -3.427053     2.527719
H    -6.047686    -5.351839     1.519760
H    -5.738496    -5.872003    -0.898698
H    -4.179642    -4.522750    -2.271470
C    -2.299559    -2.999127    -2.806570
C    -2.925406    -2.554670    -3.974386
C    -2.622410    -3.132015    -5.208852
C    -1.687945    -4.161172    -5.293350
C    -1.059160    -4.612149    -4.131886
C    -1.363201    -4.035636    -2.902804
H    -0.856859    -4.380836    -1.999339
H    -0.317762    -5.413430    -4.183399
H    -1.446184    -4.607976    -6.260687
H    -3.120096    -2.768115    -6.111157
H    -3.649871    -1.739214    -3.923764
H    -1.663882    -2.487732    -0.857970
H    -5.061890    -1.248356    -1.712501
O    -5.861902     1.123539    -2.104712
C    -6.224070     2.461858    -2.321183
H    -7.318543     2.482252    -2.393184
H    -5.905480     3.111602    -1.487563
H    -5.794824     2.855037    -3.258772
H    -3.745298     2.822912    -2.204563
C    -1.075829     2.404648    -1.828024
C    -1.573673     3.838014    -1.829619
C    -1.698948     4.577686    -3.010027
C    -2.204272     5.877125    -2.984793
C    -2.584531     6.459289    -1.777026
C    -2.457868     5.731949    -0.594127
C    -1.959888     4.431649    -0.622487
H    -1.869067     3.871919     0.312032
H    -2.737676     6.173662     0.364296
H    -2.971234     7.481108    -1.756230
H    -2.292478     6.440734    -3.916991
H    -1.388911     4.134133    -3.958735
C    -0.078491     2.162261    -2.944266
C    -0.447069     1.584793    -4.162440
C     0.477844     1.465476    -5.200132
C     1.782579     1.926095    -5.032783
C     2.164393     2.489943    -3.814097
C     1.240237     2.602078    -2.778963
H     1.544048     3.044996    -1.826996
H     3.189761     2.835626    -3.659584
H     2.505080     1.840367    -5.848185
H     0.173325     1.013807    -6.147615
H    -1.470585     1.225559    -4.300125
H    -0.536601     2.248443    -0.879606
O    -0.823433     1.028441     3.546660
C    -1.727358     1.654967     2.874708
C    -3.000460     0.910175     2.604328
C    -3.823141     1.161841     1.495985
C    -5.045442     0.507822     1.363501
C    -5.457772    -0.410717     2.328841
C    -4.626411    -0.699990     3.410456
C    -3.399740    -0.055338     3.541195
H    -2.738752    -0.261927     4.385444
H    -4.938791    -1.427380     4.164179
H    -6.418873    -0.918727     2.222611
H    -5.678658     0.709314     0.497456
H    -3.495583     1.865915     0.728939
C    -1.766525     3.147131     2.981348
C    -0.632111     3.809562     3.476072
C    -0.638235     5.185959     3.663402
C    -1.786375     5.930583     3.389094
C    -2.931795     5.279825     2.935929
C    -2.922893     3.900807     2.732383
H    -3.837566     3.407741     2.403049
H    -3.848557     5.844997     2.749460
H    -1.792119     7.012363     3.543940
H     0.263539     5.680311     4.031877
H     0.254320     3.221597     3.713762

VI                                          
Rh     0.542321    -0.122802    -1.921189
C    -1.254386     0.377468    -2.488983
C    -1.957196    -0.537778    -3.292181
C    -3.189344    -0.205449    -3.855181
C    -3.744381     1.057568    -3.650010
C    -3.053841     1.979079    -2.864922
C    -1.835717     1.637956    -2.275033
H    -1.317897     2.375249    -1.656385
H    -3.472258     2.976527    -2.706737
H    -4.702853     1.324951    -4.101824
H    -3.714662    -0.945241    -4.466163
H    -1.533778    -1.524794    -3.491787
C     0.100924     0.176923    -0.012210
N     0.943595     0.722218     0.912335
C     0.518186     0.470836     2.205426
C    -0.619263    -0.253968     2.101900
N    -0.874355    -0.408497     0.746668
C    -1.996000    -1.088972     0.180991
C    -3.262929    -0.491616     0.259311
C    -4.320147    -1.055008    -0.453164
C    -4.126358    -2.220690    -1.194189
C    -2.888800    -2.868631    -1.162346
C    -1.806097    -2.312359    -0.493765
C    -0.451797    -3.005716    -0.502080
C    -0.075021    -3.628960     0.833826
C    -0.925158    -3.637158     1.942583
C    -0.541242    -4.259337     3.132850
C     0.695890    -4.891070     3.228012
C     1.554563    -4.885094     2.126962
C     1.173681    -4.259578     0.945063
H     1.848874    -4.267905     0.085958
H     2.535257    -5.362140     2.189536
H     0.995744    -5.381311     4.157257
H    -1.223401    -4.251963     3.986864
H    -1.905381    -3.160454     1.875724
C    -0.305938    -4.004696    -1.634688
C    -0.716751    -5.334504    -1.486540
C    -0.610250    -6.232576    -2.546238
C    -0.084109    -5.815312    -3.768758
C     0.335880    -4.495326    -3.921359
C     0.225995    -3.596629    -2.861293
H     0.563406    -2.563029    -2.991059
H     0.757303    -4.154443    -4.870122
H     0.002981    -6.520887    -4.598680
H    -0.937179    -7.267064    -2.414586
H    -1.117801    -5.669455    -0.526503
H     0.300309    -2.216273    -0.710854
H    -2.776879    -3.791927    -1.730132
O    -5.076854    -2.786731    -1.959704
C    -6.296137    -2.112941    -2.115970
H    -6.850968    -2.039282    -1.163802
H    -6.146726    -1.096681    -2.519511
H    -6.890615    -2.700551    -2.826808
H    -5.285954    -0.553757    -0.436182
C    -3.499322     0.680407     1.198169
C    -3.620894     0.197555     2.639212
C    -3.326678     1.085998     3.680086
C    -3.405199     0.680405     5.008382
C    -3.788545    -0.624676     5.322697
C    -4.095739    -1.513402     4.295423
C    -4.012277    -1.105065     2.962700
H    -4.241274    -1.813552     2.163053
H    -4.399559    -2.537136     4.528077
H    -3.845469    -0.946295     6.365267
H    -3.156226     1.385627     5.805235
H    -3.003581     2.100433     3.437650
C    -4.684174     1.553612     0.830775
C    -4.485744     2.713373     0.077866
C    -5.557247     3.527378    -0.282983
C    -6.852267     3.189952     0.105590
C    -7.062865     2.040493     0.866242
C    -5.986874     1.233947     1.231781
H    -6.157502     0.349544     1.850568
H    -8.072788     1.773997     1.187611
H    -7.694949     3.826034    -0.175515
H    -5.378219     4.430457    -0.871874
H    -3.473296     2.970827    -0.235158
H    -2.607129     1.324502     1.152581
H    -1.262303    -0.675620     2.865179
H     1.070454     0.813159     3.073555
C     2.235217     1.218118     0.571558
C     2.392293     2.544174     0.151205
C     3.667997     2.992855    -0.187008
C     4.761099     2.119791    -0.144875
C     4.579571     0.790840     0.249084
C     3.323214     0.331366     0.632607
C     3.119280    -1.087095     1.127806
C     3.785667    -2.126179     0.242714
C     4.637015    -3.114461     0.738641
C     5.123414    -4.117185    -0.103443
C     4.761068    -4.147795    -1.447835
C     3.916566    -3.158423    -1.955193
C     3.442954    -2.157725    -1.115291
H     2.778708    -1.396106    -1.535886
H     3.611211    -3.163939    -3.003717
H     5.132680    -4.941063    -2.100582
H     5.785257    -4.886569     0.302099
H     4.905542    -3.113248     1.797005
C     3.433633    -1.217352     2.607704
C     4.609127    -0.712801     3.174508
C     4.870011    -0.874278     4.534205
C     3.957178    -1.540284     5.351241
C     2.780946    -2.042208     4.797234
C     2.522830    -1.878800     3.438163
H     1.597559    -2.269976     3.011748
H     2.053495    -2.565327     5.422813
H     4.161810    -1.664123     6.417470
H     5.793899    -0.473213     4.958252
H     5.329424    -0.180653     2.550250
H     2.045733    -1.309165     1.039247
H     5.437959     0.117255     0.224733
O     6.012678     2.474545    -0.488257
C     6.240815     3.776295    -0.955441
H     5.995751     4.535685    -0.192401
H     7.310230     3.841502    -1.191537
H     5.657585     3.991659    -1.867658
H     3.786173     4.020156    -0.527336
C     1.158911     3.416423     0.001100
C     1.424905     4.705711    -0.748719
C     1.935607     5.839296    -0.106536
C     2.217798     6.996799    -0.829061
C     1.985053     7.041594    -2.203793
C     1.461863     5.922885    -2.849463
C     1.184437     4.765523    -2.124110
H     0.767967     3.889897    -2.627183
H     1.263018     5.949756    -3.923586
H     2.201903     7.951486    -2.768450
H     2.615476     7.874097    -0.312838
H     2.105459     5.815776     0.972784
C     0.434379     3.678340     1.307075
C     1.095332     3.723498     2.537044
C     0.393741     4.004974     3.709846
C    -0.977411     4.248858     3.667113
C    -1.645008     4.212637     2.441781
C    -0.941239     3.928964     1.275392
H    -1.462330     3.910684     0.314690
H    -2.720179     4.403994     2.390824
H    -1.526050     4.468444     4.586176
H     0.924638     4.032780     4.664671
H     2.169154     3.521016     2.577902
H     0.477654     2.819632    -0.628596
O     1.475290    -0.564959    -3.688663
C     1.560561     0.723591    -3.591219
C     2.879248     1.328092    -3.170553
C     0.739151     1.561960    -4.540944
H     1.345041     1.760701    -5.443613
H    -0.174806     1.033993    -4.835589
H     0.461233     2.531953    -4.107206
H     3.568907     1.318843    -4.034773
H     2.761921     2.369886    -2.843163
H     3.352346     0.753205    -2.362424

VII                                         
C    -6.631753    -3.150304    -0.987826
O    -5.327032    -3.607135    -1.216191
C    -4.301825    -2.909787    -0.689758
C    -3.016255    -3.372563    -0.991741
C    -1.889743    -2.696673    -0.539266
C    -2.058030    -1.546532     0.254573
C    -3.340975    -1.109201     0.618573
C    -4.457041    -1.785575     0.119112
H    -5.445061    -1.401394     0.370614
C    -3.551320     0.034784     1.597013
C    -4.800982     0.848031     1.296203
C    -5.921399     0.846746     2.132056
C    -7.042024     1.619176     1.820984
C    -7.054915     2.406047     0.672235
C    -5.940613     2.410198    -0.168327
C    -4.826297     1.636783     0.140218
H    -3.961641     1.639844    -0.525794
H    -5.931563     3.017848    -1.075932
H    -7.929556     3.015532     0.431702
H    -7.907561     1.607396     2.488286
H    -5.916165     0.244690     3.042908
C    -3.530734    -0.452376     3.038389
C    -3.068692     0.410571     4.038975
C    -3.030276     0.005528     5.369263
C    -3.457086    -1.274375     5.726991
C    -3.924689    -2.138941     4.740352
C    -3.961578    -1.730367     3.405767
H    -4.315040    -2.422416     2.638198
H    -4.260321    -3.144388     5.006735
H    -3.420771    -1.596636     6.770407
H    -2.653247     0.692057     6.131475
H    -2.715543     1.405754     3.761574
H    -2.702197     0.727340     1.482403
N    -0.920936    -0.863850     0.782499
C    -0.697149    -0.890272     2.151220
C     0.298772    -0.023563     2.401755
N     0.715416     0.471752     1.176107
C    -0.037797    -0.029632     0.129837
Rh     0.166615     0.405954    -1.779533
C     1.915521    -0.839262    -2.085571
C     2.378684     0.452084    -1.857756
C     3.061857     1.271859    -2.913115
H     2.647535     1.087668    -3.912537
H     2.908055     2.342555    -2.706082
C     4.564774     1.014944    -2.923056
C     5.123882    -0.320960    -3.322452
C     4.650112    -1.547833    -3.600069
C     3.316891    -2.240718    -3.639075
H     3.262726    -2.778184    -4.603672
H     3.368749    -3.054249    -2.888829
C     2.007269    -1.485901    -3.437150
H     1.882913    -0.733783    -4.229276
H     1.189895    -2.210494    -3.565070
H     5.446388    -2.263104    -3.849958
H     6.219092    -0.264463    -3.388720
H     4.970756     1.241686    -1.917501
H     5.043754     1.763098    -3.581790
H     2.711780     0.704159    -0.854453
H     1.933151    -1.536386    -1.242268
O     0.307233     1.315111    -3.751188
C    -0.331240     1.281875    -4.793099
C    -1.809849     0.944756    -2.044107
C    -2.146972     2.295297    -2.292361
C    -3.349139     2.680174    -2.894408
C    -4.291141     1.720172    -3.266208
C    -4.009469     0.379302    -3.007238
C    -2.800755     0.010099    -2.411059
H    -2.627336    -1.055096    -2.254227
H    -4.734560    -0.395925    -3.273705
H    -5.234271     2.013285    -3.734758
H    -3.547464     3.742259    -3.070119
H    -1.435309     3.089277    -2.050133
C    -0.378175     2.499350    -5.663951
C    -1.113622     0.084449    -5.215064
C     1.874414     1.297905     1.103264
C     1.770649     2.615962     0.638572
C     2.931040     3.379731     0.505664
C     4.178026     2.844550     0.836051
C     4.261610     1.544781     1.341426
C     3.122120     0.759867     1.486663
C     3.246906    -0.646439     2.050288
C     4.519889    -1.358635     1.610332
C     4.761166    -1.543633     0.241708
C     5.884288    -2.236282    -0.198217
C     6.793948    -2.758465     0.722891
C     6.569746    -2.572152     2.083599
C     5.441168    -1.877389     2.523740
H     5.274494    -1.744497     3.594141
H     7.276566    -2.969614     2.816305
H     7.676022    -3.303687     0.378370
H     6.043635    -2.357876    -1.271689
H     4.066448    -1.134409    -0.495084
C     3.068112    -0.666002     3.560513
C     3.491789     0.385556     4.377302
C     3.318451     0.326462     5.761152
C     2.717711    -0.784873     6.347502
C     2.292457    -1.840194     5.539271
C     2.467147    -1.779362     4.160293
H     2.117347    -2.598992     3.528975
H     1.811209    -2.714428     5.984818
H     2.575874    -0.827571     7.430053
H     3.652936     1.160523     6.383052
H     3.952772     1.267244     3.927021
H     2.417810    -1.241717     1.633365
H     5.245941     1.140789     1.583429
O     5.341247     3.508451     0.694092
C     5.315177     4.794336     0.137005
H     4.742895     5.502154     0.761828
H     4.880864     4.791406    -0.878032
H     6.357369     5.132710     0.080009
H     2.841537     4.393971     0.120686
C     0.414881     3.181443     0.262823
C     0.532430     4.426769    -0.593621
C     0.391111     5.714511    -0.069802
C     0.562135     6.835486    -0.883522
C     0.874294     6.683474    -2.232726
C     1.009565     5.400454    -2.765388
C     0.839346     4.282830    -1.953336
H     0.934605     3.276266    -2.371108
H     1.246501     5.269414    -3.824627
H     1.005275     7.561626    -2.869764
H     0.445916     7.835397    -0.457881
H     0.139240     5.839976     0.985876
C    -0.498014     3.383085     1.454638
C    -1.881587     3.444496     1.241876
C    -2.755044     3.713932     2.291581
C    -2.257005     3.920495     3.579481
C    -0.884530     3.838860     3.806952
C    -0.011211     3.572288     2.751384
H     1.064540     3.515278     2.936028
H    -0.486023     3.988071     4.813708
H    -2.940850     4.132367     4.405003
H    -3.830648     3.747549     2.101801
H    -2.273701     3.283639     0.234866
H    -0.049067     2.406690    -0.382407
H     0.758169     0.286399     3.332389
H    -1.279295    -1.516980     2.815024
C    -0.491411    -3.167999    -0.887669
C    -0.472037    -4.081081    -2.100077
C    -0.892113    -3.561845    -3.333243
C    -0.891466    -4.346475    -4.480592
C    -0.468553    -5.675865    -4.417532
C    -0.056894    -6.204734    -3.197905
C    -0.060086    -5.413587    -2.046717
H     0.266494    -5.839041    -1.095731
H     0.271461    -7.245151    -3.135296
H    -0.463970    -6.295846    -5.317172
H    -1.221427    -3.918870    -5.430777
H    -1.232345    -2.523822    -3.376434
C     0.247777    -3.745543     0.304794
C    -0.423402    -4.279782     1.408442
C     0.284324    -4.847384     2.468560
C     1.676962    -4.890107     2.442396
C     2.360362    -4.354199     1.349770
C     1.648593    -3.791713     0.293933
H     2.194811    -3.395956    -0.565088
H     3.452780    -4.362316     1.320177
H     2.231246    -5.333480     3.273127
H    -0.260493    -5.260435     3.321198
H    -1.515382    -4.251568     1.436731
H     0.043448    -2.249826    -1.194702
H    -2.920024    -4.259767    -1.617832
H    -6.777847    -2.124129    -1.368258
H    -7.302340    -3.831658    -1.526435
H    -6.892061    -3.167362     0.085254
H    -0.848673    -0.776886    -4.592121
H    -2.184647     0.301483    -5.067926
H    -0.953692    -0.133797    -6.281539
H     0.374250     3.229146    -5.341655
H    -0.251589     2.251351    -6.727656
H    -1.379030     2.948121    -5.544746

VIII                                        
C     6.060785     3.238452     2.145597
O     5.804818     1.861503     2.060536
C     4.538649     1.457336     1.827610
C     4.328899     0.079615     1.741524
C     3.056241    -0.436874     1.517743
C     1.983230     0.456786     1.331871
C     2.187979     1.839754     1.374415
C     3.467719     2.329548     1.639767
H     3.613056     3.408062     1.661107
C     1.035971     2.794514     1.143738
C     1.523728     4.122977     0.594798
C     2.189262     4.118025    -0.641032
C     2.676971     5.296162    -1.193518
C     2.503115     6.508442    -0.520818
C     1.845979     6.523824     0.706166
C     1.361737     5.337130     1.263384
H     0.850633     5.358838     2.228328
H     1.708266     7.466347     1.242089
H     2.882731     7.437480    -0.953129
H     3.199754     5.260717    -2.152339
H     2.342090     3.169261    -1.162734
C     0.111543     2.912378     2.338782
C     0.495949     2.525663     3.625795
C    -0.378114     2.663439     4.705256
C    -1.653998     3.189214     4.515353
C    -2.053549     3.573443     3.233932
C    -1.176855     3.437492     2.161740
H    -1.489633     3.760764     1.167043
H    -3.055874     3.975111     3.065976
H    -2.339349     3.294280     5.359787
H    -0.055335     2.356473     5.703259
H     1.494637     2.111998     3.784772
H     0.445553     2.338113     0.323573
N     0.662587    -0.087390     1.233411
C    -0.182289    -0.144611     0.155050
N    -1.201569    -0.948434     0.592547
C    -0.992024    -1.375031     1.895296
C     0.157854    -0.808217     2.305998
H     0.682209    -0.864244     3.252791
H    -1.682371    -2.040337     2.399781
C    -2.370307    -1.331441    -0.128210
C    -2.262850    -2.220044    -1.216650
C    -3.419784    -2.561854    -1.904898
C    -4.665982    -2.046113    -1.529110
C    -4.757382    -1.178013    -0.441090
C    -3.610418    -0.810437     0.268643
C    -3.727725     0.140505     1.450231
C    -4.866361     1.139541     1.288729
C    -5.923754     1.220843     2.198617
C    -6.947206     2.154481     2.022861
C    -6.928014     3.020979     0.934187
C    -5.877040     2.946620     0.018484
C    -4.857804     2.016511     0.194752
H    -4.049668     1.965999    -0.538514
H    -5.841609     3.612543    -0.846244
H    -7.728295     3.752205     0.796705
H    -7.763850     2.200848     2.747644
H    -5.948467     0.549815     3.059138
C    -3.798196    -0.605248     2.771235
C    -3.211719    -0.036092     3.906522
C    -3.250384    -0.692451     5.132815
C    -3.880010    -1.932762     5.244954
C    -4.473301    -2.504499     4.121197
C    -4.433419    -1.844129     2.892353
H    -4.887388    -2.306243     2.012580
H    -4.967541    -3.476181     4.197381
H    -3.903818    -2.453976     6.204894
H    -2.773866    -0.236456     6.004220
H    -2.699072     0.924372     3.819205
H    -2.798652     0.734201     1.480900
H    -5.711100    -0.743793    -0.143573
O    -5.717708    -2.429771    -2.275311
C    -6.979965    -1.896332    -1.981269
H    -6.987366    -0.795167    -2.061592
H    -7.319532    -2.178226    -0.969102
H    -7.676799    -2.313847    -2.718674
H    -3.375437    -3.225983    -2.768564
C    -0.910192    -2.761992    -1.642735
C    -0.364767    -3.844606    -0.734244
C     0.997752    -4.157302    -0.832776
C     1.541136    -5.219667    -0.118689
C     0.725498    -5.987546     0.715813
C    -0.624597    -5.667519     0.843098
C    -1.167739    -4.601167     0.122238
H    -2.230965    -4.364927     0.214020
H    -1.266510    -6.255691     1.503854
H     1.148476    -6.822621     1.279170
H     2.608776    -5.435999    -0.204476
H     1.634330    -3.562154    -1.491905
C    -0.912011    -3.208841    -3.093376
C    -1.050202    -4.545932    -3.474280
C    -1.084035    -4.897073    -4.824318
C    -0.975268    -3.918355    -5.810153
C    -0.832654    -2.581102    -5.438361
C    -0.803311    -2.235442    -4.090931
H    -0.693309    -1.194261    -3.780026
H    -0.738491    -1.804624    -6.201884
H    -0.996348    -4.196941    -6.866438
H    -1.191561    -5.947333    -5.106477
H    -1.124018    -5.320479    -2.707366
H    -0.205303    -1.912316    -1.596396
Rh     0.102288     0.720267    -1.568276
C    -1.438554     2.128061    -1.226696
C    -1.898892     1.106911    -2.084815
C    -2.166056     1.360156    -3.544964
C    -3.595115     1.827750    -3.798721
C    -4.082269     3.165963    -3.323439
C    -3.631573     4.151739    -2.530003
C    -2.418883     4.423048    -1.687220
H    -2.097978     5.455438    -1.915725
C    -1.185397     3.527019    -1.723308
H    -0.412527     4.010882    -1.108018
H    -0.775593     3.513177    -2.745194
H    -2.780792     4.483502    -0.641484
H    -4.341118     4.986168    -2.442357
H    -5.079781     3.371484    -3.735378
H    -4.287400     1.068530    -3.384760
H    -3.780971     1.796070    -4.887676
H    -1.460804     2.088424    -3.972564
H    -2.030690     0.424599    -4.110860
H    -2.558378     0.341705    -1.674539
H    -1.761682     2.084708    -0.179710
O     1.899868    -0.137160    -1.840508
C     2.378051     0.393197    -3.039266
C     1.231499     1.184613    -3.699561
H     0.457587     0.505279    -4.081225
H     0.803204     1.943005    -2.982259
H     1.543134     1.822192    -4.537401
C     2.808635    -0.744962    -3.971868
H     3.636125    -1.302770    -3.511981
H     1.966799    -1.436024    -4.129489
H     3.154836    -0.367341    -4.946920
C     3.586369     1.306173    -2.800536
C     4.299588     1.191397    -1.606290
C     5.441836     1.956422    -1.376349
C     5.880220     2.871018    -2.331792
C     5.174407     3.000216    -3.527420
C     4.045043     2.216954    -3.761278
H     3.523999     2.321370    -4.716554
H     5.509058     3.709482    -4.289031
H     6.771423     3.477027    -2.150126
H     5.991392     1.830390    -0.440996
H     3.933512     0.492891    -0.855317
C     2.849834    -1.940605     1.510663
C     2.656956    -2.505020     2.909642
C     1.782262    -3.583853     3.085460
C     1.576111    -4.142534     4.342862
C     2.241795    -3.629032     5.456417
C     3.112355    -2.553897     5.294857
C     3.317113    -1.995612     4.031845
H     3.991436    -1.143884     3.924233
H     3.637288    -2.139041     6.159019
H     2.078243    -4.062064     6.446227
H     0.883095    -4.980553     4.452584
H     1.247697    -3.981710     2.221676
C     3.935759    -2.653139     0.720724
C     4.014483    -2.402638    -0.656571
C     4.974406    -3.044717    -1.431809
C     5.869092    -3.944148    -0.847384
C     5.795650    -4.193699     0.520016
C     4.832120    -3.551534     1.301335
H     4.772474    -3.761009     2.371481
H     6.490703    -4.895484     0.987882
H     6.621373    -4.447839    -1.459305
H     5.025641    -2.844061    -2.505048
H     3.305642    -1.698495    -1.111521
H     1.916549    -2.141672     0.963445
H     5.186905    -0.588477     1.834966
H     5.809055     3.758930     1.205160
H     7.135455     3.345466     2.339222
H     5.498487     3.706905     2.972013

IX                                       
Rh    -0.191647     0.024516    -1.636668
C    -3.402691    -1.361503    -2.595967
C    -3.683093    -0.168111    -1.925922
C    -4.885610     0.508455    -2.133583
C    -5.831592     0.006281    -3.023709
C    -5.562132    -1.178551    -3.707823
C    -4.360751    -1.850948    -3.494654
H    -4.170699    -2.778113    -4.041606
H    -6.294377    -1.586069    -4.409947
H    -6.777438     0.531207    -3.179386
H    -5.094150     1.424081    -1.576279
H    -2.944046     0.216749    -1.221300
C     0.337225     0.090103     0.184237
N     1.424996    -0.400946     0.848657
C     1.309919    -0.164755     2.214104
C     0.167875     0.530182     2.407464
N    -0.417808     0.677110     1.159297
C    -1.612378     1.405737     0.903277
C    -2.819453     0.995618     1.495514
C    -3.977373     1.707604     1.202738
C    -3.943850     2.818434     0.355619
C    -2.734643     3.223879    -0.212729
C    -1.560071     2.515645     0.047185
C    -0.268509     2.892244    -0.650598
C    -0.091491     2.077181    -1.925326
C     1.198861     1.527584    -2.257447
C     1.515868     1.213717    -3.620028
C     0.552651     1.282740    -4.591204
C    -0.761446     1.743270    -4.254171
C    -1.061501     2.180906    -2.988820
H    -2.056683     2.570333    -2.765663
H    -1.534442     1.768039    -5.026081
H     0.775578     0.998881    -5.621799
H     2.535024     0.902664    -3.861764
H     2.028107     1.663369    -1.563508
C    -0.102446     4.388273    -0.842999
C    -0.174117     5.223040     0.281176
C     0.050389     6.591778     0.173904
C     0.347603     7.156387    -1.068504
C     0.415486     6.337464    -2.192242
C     0.195379     4.963265    -2.080371
H     0.273963     4.330897    -2.966044
H     0.649296     6.766946    -3.169562
H     0.524676     8.230920    -1.156704
H    -0.004467     7.223154     1.064228
H    -0.406222     4.784822     1.256007
H     0.561545     2.592846     0.009211
H    -2.681871     4.092896    -0.867923
O    -5.125477     3.423135     0.118589
C    -5.155419     4.521795    -0.751515
H    -4.530328     5.353721    -0.383075
H    -4.819559     4.246248    -1.766689
H    -6.199696     4.854533    -0.800648
H    -4.939723     1.386786     1.605002
C    -2.866348    -0.198452     2.430480
C    -4.084193    -1.062579     2.150313
C    -4.114812    -1.771597     0.942691
C    -5.226475    -2.533766     0.599653
C    -6.317156    -2.611345     1.467480
C    -6.286584    -1.920588     2.676517
C    -5.175368    -1.146560     3.017126
H    -5.157044    -0.605745     3.966268
H    -7.135230    -1.978959     3.362730
H    -7.191371    -3.209387     1.198871
H    -5.242819    -3.058427    -0.358875
H    -3.262705    -1.701239     0.259146
C    -2.725294     0.195320     3.891352
C    -3.142179     1.434533     4.386452
C    -3.008225     1.743585     5.741090
C    -2.450637     0.820044     6.621507
C    -2.024926    -0.417247     6.136617
C    -2.161668    -0.723999     4.786229
H    -1.812475    -1.687073     4.408140
H    -1.577250    -1.148081     6.814731
H    -2.342411     1.064017     7.681014
H    -3.340869     2.718015     6.107308
H    -3.570896     2.171870     3.704771
H    -1.996406    -0.828203     2.190191
H    -0.295066     0.911635     3.312192
H     2.044806    -0.537702     2.919768
C     2.599201    -1.004597     0.299234
C     3.831791    -0.330296     0.417557
C     4.990981    -0.971771    -0.010568
C     4.943334    -2.257244    -0.552045
C     3.717897    -2.919642    -0.644517
C     2.537981    -2.308317    -0.217599
C     1.218914    -3.052652    -0.247845
C     0.704285    -3.344415     1.146530
C     1.551798    -3.735611     2.187759
C     1.031249    -4.050330     3.443168
C    -0.343834    -3.986499     3.667478
C    -1.194282    -3.590475     2.633943
C    -0.671874    -3.260128     1.385455
H    -1.314841    -2.918670     0.568740
H    -2.274376    -3.531733     2.795780
H    -0.752143    -4.245139     4.647985
H     1.703311    -4.356705     4.249016
H     2.629430    -3.797377     2.011302
C     1.243016    -4.276482    -1.143933
C     1.522279    -4.105676    -2.508516
C     1.509326    -5.185021    -3.385076
C     1.212462    -6.465520    -2.913928
C     0.935638    -6.648138    -1.562402
C     0.951489    -5.562380    -0.684155
H     0.721120    -5.716115     0.371733
H     0.698593    -7.644755    -1.181834
H     1.194518    -7.315011    -3.600835
H     1.722141    -5.025619    -4.445188
H     1.755611    -3.103658    -2.878738
H     0.463507    -2.387859    -0.710313
H     3.660454    -3.932936    -1.037607
O     6.116413    -2.789018    -0.941979
C     6.120974    -4.080372    -1.488067
H     5.767811    -4.833906    -0.762661
H     7.161397    -4.304033    -1.755063
H     5.494627    -4.144750    -2.394788
H     5.963579    -0.488988     0.098200
C     3.945836     1.070298     0.997979
C     5.131729     1.183427     1.949288
C     5.231776     0.281235     3.017654
C     6.280392     0.360661     3.927032
C     7.258936     1.345733     3.782377
C     7.172628     2.243688     2.723138
C     6.115523     2.164829     1.814158
H     6.056187     2.877860     0.989667
H     7.933902     3.017454     2.597219
H     8.086160     1.408513     4.493248
H     6.338438    -0.353292     4.752264
H     4.483984    -0.509410     3.125075
C     3.927235     2.159571    -0.057425
C     3.280807     3.366897     0.233722
C     3.248211     4.406631    -0.692275
C     3.867861     4.252064    -1.931237
C     4.524083     3.059407    -2.229019
C     4.554695     2.020576    -1.299496
H     5.052033     1.082516    -1.552778
H     5.008305     2.929098    -3.199902
H     3.828655     5.059252    -2.666018
H     2.720881     5.332622    -0.452987
H     2.788644     3.490160     1.202980
H     3.054216     1.249158     1.616453
O    -1.371639    -1.586338    -1.278396
C    -2.071078    -2.099432    -2.370487
C    -1.244917    -1.963126    -3.660409
H    -0.299605    -2.512503    -3.558757
H    -1.783146    -2.347063    -4.540334
H    -1.023680    -0.902049    -3.872582
C    -2.332612    -3.584861    -2.089166
H    -2.935074    -3.696556    -1.175912
H    -1.374021    -4.099886    -1.934337
H    -2.861324    -4.085427    -2.913593

X                
Rh     0.007132     0.177878     2.113650
C    -1.003750    -1.569325     2.814535
C    -1.914674    -0.528665     2.545294
C    -2.605134     0.337234     3.564426
C    -1.646197     0.821267     4.653505
C    -0.253516     1.032292     4.104294
C     0.769003     0.093279     4.150568
C     0.633316    -1.288823     4.726488
C    -0.609099    -2.017838     4.211076
H    -0.419653    -3.101054     4.199461
H    -1.458287    -1.870223     4.897189
H     0.633206    -1.237827     5.831685
H     1.537329    -1.854281     4.457101
H     1.796821     0.455107     4.058995
H     0.047141     2.069373     3.958854
H    -2.012078     1.768833     5.078481
H    -1.612416     0.108936     5.491404
H    -3.020675     1.204140     3.027301
H    -3.472764    -0.193132     4.001115
H    -2.479203    -0.612856     1.617831
H    -0.971728    -2.372205     2.074163
C    -0.239500    -0.117288     0.050175
N    -1.289418     0.370519    -0.679532
C    -1.144417     0.119009    -2.034281
C     0.001085    -0.573332    -2.171394
N     0.567942    -0.676629    -0.908462
C     1.851395    -1.312923    -0.796199
C     2.991235    -0.704604    -1.355666
C     4.199469    -1.407780    -1.351695
C     4.292117    -2.684438    -0.804574
C     3.144713    -3.293837    -0.295312
C     1.926833    -2.625845    -0.292725
C     0.688045    -3.320712     0.226978
C     1.035822    -4.325401     1.312600
C     0.822746    -5.699157     1.186201
C     1.197212    -6.571960     2.210321
C     1.790454    -6.083270     3.370778
C     2.012903    -4.711100     3.502688
C     1.639408    -3.845348     2.481375
H     1.821217    -2.771981     2.575907
H     2.480085    -4.313189     4.407251
H     2.082612    -6.767866     4.170575
H     1.023520    -7.644574     2.094202
H     0.360958    -6.094747     0.279444
C    -0.188330    -3.907647    -0.860703
C    -1.512244    -4.241732    -0.543039
C    -2.339906    -4.860320    -1.474291
C    -1.856991    -5.145745    -2.753353
C    -0.551210    -4.794764    -3.088499
C     0.278874    -4.181801    -2.147700
H     1.305976    -3.920287    -2.413346
H    -0.168288    -5.004480    -4.090306
H    -2.503697    -5.629649    -3.489101
H    -3.369159    -5.106619    -1.202040
H    -1.892383    -4.034095     0.460571
H     0.096321    -2.533222     0.713208
H     3.227078    -4.299335     0.118354
O     5.436265    -3.386945    -0.721036
C     6.633485    -2.758977    -1.095628
H     6.800853    -1.831919    -0.520295
H     7.441020    -3.469549    -0.879174
H     6.652656    -2.516836    -2.172711
H     5.079319    -0.919217    -1.765456
C     2.941636     0.651130    -2.045349
C     2.450637     0.502222    -3.478396
C     1.534200     1.420071    -3.998192
C     1.063724     1.302141    -5.303245
C     1.505224     0.257152    -6.114320
C     2.427997    -0.658367    -5.609580
C     2.899309    -0.534231    -4.302843
H     3.611754    -1.264755    -3.913302
H     2.783027    -1.480151    -6.236527
H     1.130551     0.154695    -7.135620
H     0.336378     2.026735    -5.677349
H     1.162602     2.223839    -3.361507
C     4.260835     1.424630    -1.998645
C     4.699119     2.180234    -3.092005
C     5.872969     2.931499    -3.023127
C     6.637622     2.937725    -1.860085
C     6.213611     2.186842    -0.764247
C     5.040504     1.442078    -0.834045
H     4.725475     0.867662     0.036800
H     6.790815     2.178865     0.163360
H     7.558625     3.523449    -1.806993
H     6.190247     3.512591    -3.892641
H     4.117803     2.184529    -4.015301
H     2.194367     1.257592    -1.503051
H     0.471320    -1.004941    -3.046157
H    -1.868100     0.456767    -2.765937
C    -2.478587     0.985473    -0.178010
C    -2.457358     2.314582     0.257497
C    -3.639826     2.877513     0.750275
C    -4.816174     2.131290     0.816711
C    -4.832190     0.820460     0.328197
C    -3.681847     0.246575    -0.197222
C    -3.750516    -1.117556    -0.864907
C    -4.761146    -2.053833    -0.221197
C    -5.992076    -2.344169    -0.815598
C    -6.898276    -3.205976    -0.195952
C    -6.584852    -3.795833     1.025599
C    -5.357299    -3.515063     1.626735
C    -4.456999    -2.652527     1.008738
H    -3.502945    -2.435232     1.494000
H    -5.096189    -3.972761     2.584053
H    -7.292373    -4.474172     1.508274
H    -7.855320    -3.419551    -0.678247
H    -6.241972    -1.898296    -1.780557
C    -3.972948    -0.965411    -2.364411
C    -4.685142     0.105878    -2.911867
C    -4.849842     0.219768    -4.293545
C    -4.304126    -0.735694    -5.147443
C    -3.596762    -1.811141    -4.608335
C    -3.435267    -1.923053    -3.231221
H    -2.862424    -2.754631    -2.818447
H    -3.155079    -2.564723    -5.265130
H    -4.425240    -0.641411    -6.229215
H    -5.405739     1.067217    -4.702433
H    -5.104090     0.870018    -2.253583
H    -2.766630    -1.599284    -0.745975
H    -5.766533     0.258142     0.364948
O    -5.975634     2.599215     1.313332
C    -6.004319     3.898843     1.839194
H    -5.284625     4.020753     2.667279
H    -5.785258     4.658533     1.068693
H    -7.020525     4.060572     2.219834
H    -3.616760     3.912159     1.087058
C    -1.213767     3.171785     0.098656
C    -1.256679     4.371066     1.031627
C    -1.210761     4.129852     2.410139
C    -1.288512     5.172824     3.326258
C    -1.414529     6.488865     2.876777
C    -1.466087     6.741138     1.508689
C    -1.389797     5.689933     0.591784
H    -1.434123     5.902136    -0.478255
H    -1.566847     7.766751     1.144801
H    -1.471133     7.312965     3.592009
H    -1.243521     4.958837     4.397332
H    -1.122336     3.096778     2.748741
C    -0.992523     3.576693    -1.348828
C    -1.990322     3.489045    -2.324185
C    -1.760151     3.935397    -3.626708
C    -0.532206     4.494212    -3.972046
C     0.472668     4.584908    -3.007201
C     0.246769     4.119619    -1.715019
H     1.039505     4.182763    -0.967890
H     1.447007     5.006586    -3.265972
H    -0.354658     4.854341    -4.988291
H    -2.554131     3.850293    -4.372985
H    -2.964558     3.068598    -2.064708
H    -0.334788     2.575963     0.420349
O     1.305257     1.609285     1.463079
C     2.420865     2.252542     1.969286
C     3.581285     1.273800     2.235066
C     3.426377    -0.100996     2.039976
C     4.480388    -0.990685     2.253520
C     5.724853    -0.517437     2.663016
C     5.895223     0.851949     2.873941
C     4.835022     1.731483     2.668027
H     4.995742     2.799431     2.834887
H     6.863028     1.238844     3.204348
H     6.554941    -1.209771     2.824532
H     4.326667    -2.059446     2.085554
H     2.454761    -0.469915     1.703250
C     2.847541     3.277092     0.902246
H     3.813625     3.753555     1.124663
H     2.079892     4.064515     0.854295
H     2.921414     2.795452    -0.079106
C     2.176754     3.066482     3.259410
H     3.031783     3.725818     3.470845
H     2.032958     2.434128     4.143872
H     1.293757     3.706107     3.120495

XI                                   
C    -4.644308    -4.759592    -2.173468
O    -3.371785    -4.424508    -2.655798
C    -2.521762    -3.782574    -1.831668
C    -1.312959    -3.363029    -2.397674
C    -0.397089    -2.621511    -1.663361
C    -0.689233    -2.324883    -0.316384
C    -1.855013    -2.813918     0.286944
C    -2.783342    -3.517787    -0.487704
H    -3.706867    -3.848698    -0.013242
C    -2.065099    -2.686317     1.783484
C    -3.525354    -2.526708     2.166348
C    -4.262218    -3.545872     2.775397
C    -5.601505    -3.347466     3.115706
C    -6.216834    -2.124576     2.861105
C    -5.489133    -1.100738     2.252452
C    -4.158527    -1.306412     1.902137
H    -3.592905    -0.507916     1.417510
H    -5.954526    -0.134079     2.050725
H    -7.261466    -1.965203     3.139180
H    -6.162471    -4.154964     3.592952
H    -3.780368    -4.500495     2.997768
C    -1.391897    -3.829629     2.530110
C    -0.962667    -3.618261     3.846177
C    -0.337578    -4.631865     4.565461
C    -0.129674    -5.882361     3.981536
C    -0.553704    -6.104532     2.673907
C    -1.179420    -5.085338     1.953414
H    -1.495107    -5.267423     0.923839
H    -0.393723    -7.077915     2.203427
H     0.366218    -6.677685     4.543087
H    -0.000263    -4.440276     5.587128
H    -1.100003    -2.633897     4.297973
H    -1.560583    -1.762838     2.107672
N     0.236935    -1.563101     0.452475
C     0.999506    -2.099614     1.481582
C     1.741536    -1.086908     1.975169
N     1.444893     0.031304     1.208015
C     0.488260    -0.230101     0.261604
Rh    -0.362357     1.117647    -1.071544
O    -2.183911     1.129322    -0.157597
C    -3.325193     1.254392    -0.641057
C    -3.638706     0.815072    -2.015626
C    -4.444264     1.576019    -2.873273
C    -4.677516     1.142799    -4.173832
C    -4.144516    -0.069552    -4.613521
C    -3.360616    -0.841022    -3.755876
C    -3.088619    -0.388820    -2.469459
H    -2.444597    -0.960570    -1.801695
H    -2.944485    -1.791819    -4.093138
H    -4.335809    -0.412799    -5.633333
H    -5.270634     1.760759    -4.851545
H    -4.835835     2.537444    -2.536951
C    -4.381194     1.834627     0.214271
C    -5.746366     1.619163    -0.031562
C    -6.706830     2.184233     0.803203
C    -6.318444     2.966557     1.891380
C    -4.962595     3.183790     2.144831
C    -4.001809     2.623212     1.312759
H    -2.943142     2.812448     1.491172
H    -4.645623     3.802579     2.987175
H    -7.075338     3.410569     2.542599
H    -7.766734     2.005887     0.607167
H    -6.051326     0.987529    -0.867491
C    -1.140914     2.534809    -2.338292
C    -1.962768     3.588657    -1.877381
C    -2.496084     4.565760    -2.720441
C    -2.241442     4.528028    -4.090947
C    -1.433104     3.506178    -4.589299
C    -0.892273     2.548146    -3.728820
H    -0.258351     1.773728    -4.170352
H    -1.223619     3.451788    -5.662694
H    -2.663365     5.282991    -4.759651
H    -3.121739     5.360487    -2.300769
H    -2.208746     3.657153    -0.814902
C     2.147892     1.264478     1.345589
C     1.491801     2.395228     1.873396
C     2.210147     3.572438     2.035496
C     3.556288     3.652327     1.658912
C     4.195941     2.529070     1.136473
C     3.503477     1.320657     0.995511
C     4.246794     0.073750     0.546060
C     5.342210     0.371716    -0.462079
C     4.994391     0.553261    -1.804587
C     5.963479     0.831922    -2.764515
C     7.303696     0.944252    -2.392854
C     7.661106     0.769096    -1.057922
C     6.688363     0.478917    -0.100558
H     6.980019     0.318403     0.939912
H     8.708780     0.847469    -0.757048
H     8.067078     1.159566    -3.144240
H     5.672917     0.954199    -3.811002
H     3.944470     0.462383    -2.089944
C     4.773140    -0.727903     1.726990
C     5.096209    -0.140566     2.953158
C     5.575024    -0.918289     4.009399
C     5.735363    -2.292807     3.853006
C     5.415967    -2.885805     2.630320
C     4.940969    -2.109440     1.578682
H     4.674052    -2.581079     0.630724
H     5.526738    -3.964797     2.496526
H     6.102338    -2.902244     4.682314
H     5.817291    -0.443248     4.963348
H     4.955210     0.933811     3.091847
H     3.519975    -0.571832     0.028661
H     5.240944     2.566083     0.830501
O     4.152800     4.848315     1.830029
C     5.493866     4.988092     1.453263
H     5.773949     6.027723     1.664645
H     5.641441     4.788580     0.377116
H     6.155159     4.315584     2.028025
H     1.728990     4.466458     2.433167
C     0.022442     2.297365     2.223554
C    -0.650938     3.645839     2.384541
C    -1.195443     4.090042     3.592200
C    -1.851738     5.320873     3.664608
C    -1.974262     6.121846     2.531677
C    -1.427806     5.688599     1.322226
C    -0.770729     4.465083     1.253725
H    -0.362931     4.113200     0.303476
H    -1.524937     6.298210     0.420417
H    -2.495794     7.080345     2.588544
H    -2.272831     5.651843     4.617463
H    -1.117433     3.462630     4.482501
C    -0.253509     1.365788     3.381885
C    -1.488341     0.709428     3.440412
C    -1.824841    -0.086265     4.531742
C    -0.916601    -0.254366     5.578656
C     0.325146     0.375940     5.519658
C     0.651893     1.184797     4.430879
H     1.622727     1.686006     4.394360
H     1.044674     0.244252     6.331728
H    -1.176182    -0.878882     6.437209
H    -2.798689    -0.582618     4.555657
H    -2.194200     0.839292     2.617436
H    -0.439508     1.846880     1.320791
H     2.450041    -1.058668     2.794645
H     0.942655    -3.143636     1.766962
C     0.905441    -2.160338    -2.287745
C     0.774823    -2.008339    -3.791102
C     0.043417    -0.917105    -4.273256
C    -0.164386    -0.747991    -5.638428
C     0.361031    -1.670301    -6.545342
C     1.089639    -2.760293    -6.073434
C     1.294499    -2.930394    -4.702828
H     1.865813    -3.788022    -4.339633
H     1.501858    -3.489039    -6.776022
H     0.200699    -1.540287    -7.618579
H    -0.747074     0.107320    -5.990414
H    -0.375254    -0.208130    -3.550324
C     2.096246    -3.001026    -1.867391
C     1.979127    -4.185856    -1.136417
C     3.111304    -4.924721    -0.787412
C     4.379090    -4.493995    -1.169777
C     4.509708    -3.309062    -1.897783
C     3.379096    -2.574486    -2.238329
H     3.484719    -1.657925    -2.822229
H     5.497548    -2.948156    -2.194720
H     5.264450    -5.074226    -0.898830
H     2.995539    -5.847421    -0.213308
H     0.989916    -4.538630    -0.836031
H     1.077676    -1.140605    -1.903157
H    -1.119629    -3.598734    -3.444831
H    -5.193965    -3.867269    -1.827174
H    -5.188280    -5.213868    -3.011042
H    -4.592143    -5.488131    -1.345268
C     1.826287     3.606525    -1.668735
H     0.962007     4.167981    -2.060973
H     1.601152     3.348611    -0.625436
H     2.725017     4.234971    -1.739892
C     2.803509     2.370814    -3.694477
H     3.818905     2.737573    -3.483610
H     2.834405     1.376071    -4.156736
H     2.339607     3.078661    -4.402190
C     1.962476     2.354090    -2.459511
O     1.366164     1.320046    -2.154651

XII                                       
Rh    -0.667029     0.300575    -1.705838
C     0.122592     0.040992     0.178678
N    -0.516654     0.479289     1.301059
C     0.087888     0.008581     2.457878
C     1.135639    -0.749436     2.062397
N     1.156336    -0.700002     0.677113
C     2.119154    -1.355194    -0.147300
C     1.753677    -2.534491    -0.819430
C     2.652811    -3.107364    -1.707276
C     3.909285    -2.522887    -1.920458
C     4.298139    -1.416044    -1.164198
C     3.410308    -0.835110    -0.255337
C     3.874580     0.246530     0.697776
C     4.917727     1.171338     0.099500
C     4.574115     1.902191    -1.044961
C     5.475659     2.795929    -1.612512
C     6.740003     2.973012    -1.046934
C     7.092606     2.243765     0.085572
C     6.186259     1.347455     0.656465
H     6.467583     0.785118     1.549220
H     8.080827     2.371383     0.534588
H     7.448314     3.676785    -1.490939
H     5.182433     3.353853    -2.504643
H     3.590550     1.762396    -1.500576
C     4.302792    -0.375088     2.019991
C     4.074223     0.321639     3.212286
C     4.444146    -0.220081     4.440288
C     5.051784    -1.474321     4.499932
C     5.286729    -2.176019     3.319494
C     4.914548    -1.630767     2.090432
H     5.090478    -2.196892     1.173349
H     5.759842    -3.160721     3.352064
H     5.336540    -1.904427     5.463118
H     4.246739     0.338965     5.358426
H     3.580484     1.294242     3.172837
H     3.003511     0.883352     0.920803
H     5.286768    -0.971890    -1.275663
O     4.686155    -3.104832    -2.852369
C     5.933102    -2.531251    -3.137789
H     5.832766    -1.481408    -3.463780
H     6.611109    -2.567481    -2.266947
H     6.370742    -3.121073    -3.952867
H     2.392103    -4.010078    -2.261474
C     0.445547    -3.200668    -0.449123
C    -0.065842    -4.153282    -1.506271
C    -0.582689    -3.606891    -2.687142
C    -1.066133    -4.431157    -3.698072
C    -1.034341    -5.818530    -3.543501
C    -0.516725    -6.369031    -2.373564
C    -0.035779    -5.540691    -1.358064
H     0.359470    -5.975487    -0.437109
H    -0.489185    -7.453871    -2.244950
H    -1.414135    -6.468498    -4.335457
H    -1.471819    -3.989132    -4.611620
H    -0.600446    -2.516730    -2.798873
C     0.530156    -3.797450     0.946849
C     1.751972    -4.138778     1.535237
C     1.803844    -4.629813     2.839663
C     0.631890    -4.792566     3.574002
C    -0.594103    -4.473855     2.989890
C    -0.643235    -3.985073     1.687341
H    -1.607726    -3.738671     1.234820
H    -1.517609    -4.590759     3.560109
H     0.670908    -5.164174     4.600635
H     2.771264    -4.873517     3.285598
H     2.678507    -3.997565     0.975002
H    -0.297890    -2.389462    -0.394969
H     1.858578    -1.324119     2.631110
H    -0.290539     0.245323     3.446799
C    -1.730330     1.230843     1.311764
C    -2.930566     0.573332     1.631271
C    -4.104198     1.316888     1.714856
C    -4.093884     2.694483     1.500143
C    -2.895662     3.333326     1.165444
C    -1.708670     2.611381     1.047758
C    -0.437246     3.279042     0.552534
C     0.690493     3.327840     1.559108
C     2.003973     3.431338     1.084889
C     3.065266     3.628507     1.963316
C     2.827451     3.711594     3.336850
C     1.527262     3.578758     3.821039
C     0.464656     3.390894     2.936056
H    -0.557467     3.308972     3.315953
H     1.335223     3.633453     4.895607
H     3.658322     3.870412     4.028583
H     4.082445     3.705638     1.571085
H     2.189814     3.374672     0.008704
C    -0.704975     4.657591    -0.031988
C    -0.379928     5.836329     0.645267
C    -0.680892     7.082054     0.092673
C    -1.308416     7.169849    -1.147498
C    -1.635688     5.999759    -1.833585
C    -1.336942     4.759513    -1.277831
H    -1.607821     3.845693    -1.809030
H    -2.123537     6.051722    -2.810049
H    -1.537801     8.145932    -1.581625
H    -0.415708     7.991454     0.637625
H     0.120588     5.781281     1.614138
H    -0.100473     2.635740    -0.283077
H    -2.874477     4.401325     0.957452
O    -5.274949     3.330153     1.611338
C    -5.327451     4.705227     1.341831
H    -6.374364     5.008883     1.466136
H    -4.701123     5.285627     2.041503
H    -5.006662     4.932843     0.310290
H    -5.055922     0.838572     1.946396
C    -2.968615    -0.924762     1.876544
C    -3.890186    -1.616724     0.887209
C    -5.264867    -1.747924     1.115114
C    -6.083828    -2.377113     0.180110
C    -5.539756    -2.904894    -0.990306
C    -4.172249    -2.788348    -1.224954
C    -3.360707    -2.136701    -0.298367
H    -2.290192    -2.034885    -0.501729
H    -3.726534    -3.211560    -2.127550
H    -6.180429    -3.410926    -1.716055
H    -7.155244    -2.467619     0.374997
H    -5.696594    -1.376652     2.047773
C    -3.241880    -1.285756     3.329588
C    -3.092697    -0.355119     4.362754
C    -3.263699    -0.729633     5.695711
C    -3.592562    -2.042937     6.019799
C    -3.750194    -2.979154     4.997958
C    -3.575468    -2.603581     3.669123
H    -3.708990    -3.342851     2.875912
H    -4.014238    -4.012400     5.237340
H    -3.731477    -2.336192     7.062950
H    -3.143480     0.016381     6.485120
H    -2.848912     0.682146     4.122627
H    -1.959391    -1.311380     1.666506
C     1.803438     0.063018    -3.217748
C     2.864344     0.502318    -4.008478
C     3.097347     1.866398    -4.193812
C     2.259572     2.782137    -3.560233
C     1.199408     2.343235    -2.760459
C     0.937127     0.972357    -2.581685
H     0.557915     3.094983    -2.295658
H     2.423718     3.856540    -3.686161
H     3.923264     2.208852    -4.822012
H     3.510327    -0.236564    -4.492386
H     1.638576    -1.011174    -3.108290
C    -4.964193    -0.540523    -4.118040
C    -5.362873     0.412320    -3.267543
C    -1.630682     0.332396    -3.638055
C    -4.605482     1.660345    -2.913002
C    -2.061793     1.382471    -2.811645
C    -3.355219     1.402224    -2.035515
H    -4.289380     2.190782    -3.828662
H    -0.886827     0.604233    -4.396801
H    -1.648792     2.372706    -3.042050
H    -5.281713     2.344312    -2.378111
H    -3.280953     2.180144    -1.261433
H    -3.501396     0.452157    -1.490959
C    -3.674039    -0.565885    -4.887209
H    -3.503550     0.402731    -5.388363
H    -3.754963    -1.315958    -5.689005
C    -2.442120    -0.887037    -4.000777
H    -2.789107    -1.419378    -3.103191
H    -1.781303    -1.585693    -4.536183
H    -5.613515    -1.417063    -4.227319
H    -6.307400     0.249586    -2.736136

XIII                               
Rh     0.516317    -1.131345    -1.689160
C    -1.161911    -0.361980    -2.510941
C    -2.403904    -1.023624    -2.540971
C    -3.438470    -0.624113    -3.390132
C    -3.268177     0.460065    -4.250975
C    -2.059163     1.155154    -4.221862
C    -1.036441     0.759360    -3.355842
H    -0.106426     1.332364    -3.348319
H    -1.907524     2.022279    -4.871932
H    -4.071523     0.765175    -4.926895
H    -4.384441    -1.174466    -3.381348
H    -2.575368    -1.883663    -1.890591
C     0.271517    -0.317884     0.077857
N     1.306211     0.226020     0.803402
C     0.954261     0.429920     2.133293
C    -0.333519     0.050525     2.254316
N    -0.743727    -0.380452     1.000463
C    -2.079468    -0.815155     0.753289
C    -2.371551    -2.190664     0.719589
C    -3.686941    -2.590725     0.525915
C    -4.702716    -1.643437     0.345841
C    -4.401617    -0.282173     0.395655
C    -3.088702     0.142537     0.611373
C    -2.767239     1.622664     0.729528
C    -3.736998     2.490220    -0.053553
C    -4.704984     3.289250     0.561222
C    -5.593542     4.042842    -0.207864
C    -5.522913     4.006260    -1.598595
C    -4.557348     3.210356    -2.217186
C    -3.671666     2.459710    -1.450724
H    -2.920901     1.836687    -1.941400
H    -4.487726     3.164504    -3.306667
H    -6.218034     4.597547    -2.199948
H    -6.343530     4.664758     0.287357
H    -4.762922     3.328786     1.651206
C    -2.643167     2.061334     2.178269
C    -1.818572     3.143888     2.503492
C    -1.678645     3.570019     3.820903
C    -2.370132     2.919341     4.843282
C    -3.206207     1.849226     4.530918
C    -3.343432     1.426124     3.208330
H    -3.989956     0.577421     2.972594
H    -3.756200     1.334665     5.322875
H    -2.258830     3.247358     5.879531
H    -1.019376     4.411855     4.046230
H    -1.266413     3.658889     1.713866
H    -1.778884     1.761638     0.260925
H    -5.172056     0.473156     0.247042
O    -5.938507    -2.130950     0.125587
C    -6.974386    -1.227273    -0.146800
H    -7.872459    -1.827581    -0.339483
H    -6.753855    -0.610602    -1.035543
H    -7.170394    -0.555794     0.707767
H    -3.948319    -3.648295     0.477231
C    -1.236489    -3.182579     0.885478
C    -1.583113    -4.581665     0.417937
C    -1.640355    -5.677774     1.281065
C    -1.957193    -6.948909     0.797759
C    -2.220977    -7.141347    -0.555231
C    -2.169004    -6.051480    -1.426571
C    -1.852577    -4.786136    -0.943418
H    -1.819823    -3.930750    -1.623479
H    -2.378300    -6.188848    -2.490462
H    -2.468164    -8.136498    -0.932574
H    -1.996205    -7.794456     1.489005
H    -1.430319    -5.537759     2.343534
C    -0.651456    -3.133529     2.281413
C    -1.445680    -2.881425     3.404339
C    -0.880114    -2.814416     4.677168
C     0.490858    -3.000333     4.847517
C     1.289873    -3.269057     3.736478
C     0.719333    -3.338088     2.468230
H     1.349506    -3.552956     1.602485
H     2.365091    -3.425674     3.855375
H     0.935181    -2.940069     5.843852
H    -1.516022    -2.610335     5.542324
H    -2.518674    -2.718923     3.273623
H    -0.452153    -2.818296     0.194016
H    -0.993264     0.028687     3.113961
H     1.662857     0.812997     2.860360
C     2.548348     0.727821     0.317812
C     3.627629    -0.144329     0.084410
C     4.879103     0.385868    -0.193322
C     5.069824     1.773457    -0.246303
C     3.979593     2.628051    -0.080307
C     2.705360     2.111327     0.180637
C     1.505236     3.039544     0.213735
C     1.780566     4.284901     1.040864
C     1.701152     4.208087     2.436410
C     1.983917     5.316145     3.230483
C     2.354215     6.524394     2.639313
C     2.431227     6.613147     1.251204
C     2.142124     5.502874     0.457542
H     2.181370     5.584975    -0.631431
H     2.710007     7.557912     0.777958
H     2.574360     7.396124     3.260015
H     1.911834     5.236914     4.318250
H     1.401643     3.265904     2.902509
C     0.991866     3.376017    -1.180767
C    -0.293542     3.919558    -1.302010
C    -0.795440     4.314707    -2.537220
C    -0.013431     4.178511    -3.683887
C     1.258273     3.621953    -3.580981
C     1.754654     3.217295    -2.340429
H     2.747774     2.769983    -2.279046
H     1.872533     3.490230    -4.475167
H    -0.402298     4.490002    -4.656120
H    -1.807593     4.719749    -2.600891
H    -0.914678     4.045912    -0.411948
H     0.691586     2.503904     0.723414
H     4.095916     3.709243    -0.150809
O     6.326589     2.192109    -0.484879
C     6.572847     3.569411    -0.560492
H     6.309171     4.085366     0.379215
H     7.648330     3.686840    -0.742920
H     6.016064     4.040466    -1.389766
H     5.734729    -0.267359    -0.371500
C     3.348979    -1.628923    -0.009667
C     4.571342    -2.492532     0.210139
C     5.279085    -3.062451    -0.850803
C     6.419872    -3.829251    -0.611961
C     6.864821    -4.038255     0.691285
C     6.162268    -3.476005     1.757772
C     5.025653    -2.709993     1.516364
H     4.477734    -2.264979     2.352388
H     6.501586    -3.638357     2.783748
H     7.755995    -4.642054     0.877976
H     6.961798    -4.269138    -1.452677
H     4.928443    -2.908348    -1.874218
C     2.615845    -1.912471    -1.312275
C     1.771592    -3.054794    -1.386277
C     0.985543    -3.300924    -2.526410
C     0.999014    -2.348589    -3.570395
C     1.905514    -1.258739    -3.556879
C     2.725096    -1.046311    -2.436537
H     3.414970    -0.202216    -2.412064
H     1.934313    -0.565682    -4.398972
H     0.317076    -2.464014    -4.414408
H     0.353701    -4.187386    -2.581421
H     1.746275    -3.757590    -0.550377
H     2.635165    -1.865124     0.796190

XIV                                  
Rh     0.118650     0.055947    -2.194776
C    -1.813900    -0.642828    -2.352788
C    -2.916460     0.217584    -2.522594
C    -4.169718    -0.235695    -2.940259
C    -4.376645    -1.585874    -3.219212
C    -3.315824    -2.472458    -3.040072
C    -2.071826    -2.007768    -2.603260
H    -1.270290    -2.744604    -2.507975
H    -3.448863    -3.539342    -3.243974
H    -5.350887    -1.941428    -3.564413
H    -4.987659     0.481779    -3.058053
H    -2.804539     1.287895    -2.335608
C     0.092050     0.025423    -0.097785
N     1.019317    -0.508837     0.761071
C     0.728790    -0.225749     2.085550
C    -0.373472     0.546522     2.077710
N    -0.772698     0.660483     0.755701
C    -2.032116     1.268145     0.452438
C    -3.205952     0.629197     0.877285
C    -4.440784     1.212572     0.583071
C    -4.505229     2.441092    -0.071282
C    -3.322379     3.110408    -0.404804
C    -2.082556     2.533728    -0.161173
C    -0.793960     3.241176    -0.535398
C    -1.021611     4.392761    -1.499107
C    -0.844356     5.729739    -1.136225
C    -1.081347     6.754129    -2.054819
C    -1.500159     6.456852    -3.348518
C    -1.685662     5.124026    -3.719923
C    -1.448340     4.106157    -2.802798
H    -1.601846     3.064008    -3.090502
H    -2.017290     4.875341    -4.731121
H    -1.683356     7.259366    -4.066925
H    -0.935205     7.793820    -1.751775
H    -0.513300     5.975408    -0.125264
C     0.019291     3.660428     0.674810
C    -0.573854     3.924580     1.912480
C     0.190424     4.380806     2.986976
C     1.561227     4.582781     2.838937
C     2.166918     4.315344     1.610007
C     1.399698     3.859930     0.541347
H     1.879348     3.677491    -0.422651
H     3.243607     4.453045     1.482142
H     2.159583     4.942248     3.679620
H    -0.292965     4.583026     3.946051
H    -1.649366     3.773566     2.034480
H    -0.201641     2.484733    -1.084972
H    -3.399399     4.082648    -0.891293
O    -5.654189     3.056150    -0.407746
C    -6.863780     2.392444    -0.160772
H    -7.661040     3.035527    -0.554092
H    -7.033340     2.233964     0.918881
H    -6.902759     1.414368    -0.671213
H    -5.344189     0.676786     0.872287
C    -3.169674    -0.627146     1.730277
C    -4.335909    -1.564381     1.462047
C    -4.491754    -2.074835     0.168244
C    -5.507841    -2.978905    -0.120979
C    -6.392761    -3.386049     0.879448
C    -6.253212    -2.873229     2.166333
C    -5.230510    -1.967470     2.456504
H    -5.123897    -1.580087     3.471473
H    -6.942259    -3.179950     2.957319
H    -7.189945    -4.098671     0.653843
H    -5.602908    -3.364439    -1.138475
H    -3.806491    -1.758378    -0.620580
C    -3.034966    -0.288568     3.207599
C    -2.332116    -1.163805     4.044401
C    -2.181836    -0.889905     5.400212
C    -2.734377     0.268731     5.948153
C    -3.440885     1.143368     5.126023
C    -3.590548     0.866006     3.765990
H    -4.134100     1.566198     3.128001
H    -3.877973     2.054440     5.542398
H    -2.611358     0.489400     7.011196
H    -1.619671    -1.582575     6.031587
H    -1.883309    -2.062710     3.617051
H    -2.265095    -1.192387     1.452924
H    -0.920688     1.016313     2.885285
H     1.335004    -0.599965     2.901503
C     2.204116    -1.226007     0.421990
C     2.101877    -2.498072    -0.157495
C     3.270140    -3.180758    -0.499516
C     4.523290    -2.608906    -0.269046
C     4.608797    -1.352475     0.336279
C     3.463045    -0.652532     0.701512
C     3.597236     0.671906     1.435374
C     3.627649     0.463489     2.943483
C     2.994847     1.395196     3.774902
C     3.010269     1.246317     5.158649
C     3.661921     0.157831     5.739004
C     4.296207    -0.774640     4.921116
C     4.278556    -0.623209     3.534052
H     4.769273    -1.368155     2.904478
H     4.807624    -1.633143     5.363391
H     3.670723     0.034770     6.824621
H     2.500658     1.981603     5.786341
H     2.468331     2.238782     3.324335
C     4.761974     1.527446     0.946782
C     4.915693     1.769159    -0.425752
C     5.923220     2.605096    -0.896570
C     6.805641     3.215933    -0.004738
C     6.669883     2.974392     1.359038
C     5.657084     2.137071     1.830528
H     5.563251     1.959801     2.903182
H     7.357914     3.438817     2.069786
H     7.597410     3.872305    -0.373541
H     6.019556     2.779069    -1.971182
H     4.238909     1.291626    -1.136127
H     2.688495     1.261170     1.226492
H     5.597140    -0.920331     0.500677
O     5.688031    -3.199349    -0.592085
C     5.654685    -4.447306    -1.230907
H     5.187404    -5.220781    -0.596808
H     5.109482    -4.401767    -2.189683
H     6.697453    -4.727940    -1.424588
H     3.179631    -4.161299    -0.963204
C     0.739385    -3.115553    -0.416859
C     0.012343    -3.534957     0.844958
C     0.677779    -3.823906     2.039091
C    -0.025808    -4.309143     3.142972
C    -1.402201    -4.513165     3.064373
C    -2.078882    -4.208124     1.881693
C    -1.375468    -3.718942     0.784978
H    -1.907001    -3.483038    -0.140766
H    -3.161834    -4.336627     1.813666
H    -1.952137    -4.896716     3.927093
H     0.509583    -4.534303     4.068818
H     1.758838    -3.675838     2.103694
C     0.819371    -4.244072    -1.427067
C     0.774701    -5.592640    -1.066624
C     0.906432    -6.588039    -2.036581
C     1.080176    -6.247743    -3.376299
C     1.120917    -4.901849    -3.744809
C     0.992671    -3.912980    -2.775326
H     1.022867    -2.855222    -3.048730
H     1.245756    -4.621699    -4.794032
H     1.176326    -7.029022    -4.134098
H     0.866934    -7.639212    -1.740251
H     0.630241    -5.866677    -0.019130
H     0.132427    -2.322713    -0.889919
C    -0.095535     0.997692    -4.129061
C     0.209466    -0.346654    -4.337812
C     1.561895    -0.838773    -4.779962
C     2.711959    -0.276944    -3.933839
C     2.297423     0.087469    -2.523883
C     1.874285     1.359896    -2.150965
C     1.698451     2.503292    -3.115890
C     0.895949     2.119869    -4.368164
H     0.356783     3.007497    -4.730757
H     1.575991     1.829337    -5.184569
H     1.179425     3.324285    -2.600224
H     2.684857     2.914305    -3.404700
H     2.008690     1.648506    -1.103807
H     2.703092    -0.559533    -1.747250
H     3.523753    -1.018252    -3.880188
H     3.148777     0.608024    -4.423220
H     1.567633    -1.937241    -4.729994
H     1.717985    -0.596562    -5.848540
H    -0.625458    -1.024874    -4.539998
H    -1.156140     1.267051    -4.168330

XV                                         
Rh    -0.764110     0.730931    -1.196349
C    -1.712149     0.540464    -3.089972
C    -2.652700     0.740868    -2.051595
C    -3.395912     2.020542    -1.764183
C    -2.493504     3.257197    -1.775924
C    -1.095009     2.929864    -1.309154
C    -0.054713     2.553128    -2.144439
C    -0.119227     2.408187    -3.641241
C    -1.334421     1.604870    -4.104724
H    -1.116795     1.130898    -5.074683
H    -2.195090     2.267153    -4.289213
H     0.802277     1.897026    -3.961184
H    -0.090991     3.407382    -4.116005
H     0.954724     2.656030    -1.741831
H    -0.820014     3.295320    -0.318686
H    -2.920075     4.029425    -1.118335
H    -2.456771     3.702839    -2.782153
H    -3.852739     1.913697    -0.767310
H    -4.240501     2.135996    -2.470455
H    -3.199032    -0.138648    -1.706689
H    -1.623170    -0.489040    -3.455045
C    -0.630464    -1.310859    -1.062205
N     0.515642    -2.009912    -1.301138
C     0.303994    -3.377234    -1.225323
C    -1.000283    -3.549516    -0.913708
N    -1.554630    -2.281700    -0.818064
C    -2.889400    -2.054097    -0.367096
C    -3.077353    -1.569614     0.931616
C    -4.377762    -1.267530     1.349377
C    -5.464163    -1.482922     0.497929
C    -5.253453    -2.025202    -0.776296
C    -3.970488    -2.314420    -1.227255
C    -3.744967    -2.838662    -2.614482
H    -3.047947    -2.192086    -3.169521
H    -6.121522    -2.192649    -1.416386
O    -6.742389    -1.208242     0.820393
C    -7.014473    -0.631297     2.067225
H    -6.722041    -1.294437     2.900246
H    -6.500899     0.338603     2.190594
H    -8.098683    -0.467646     2.108311
H    -4.519126    -0.871122     2.354881
C    -1.914799    -1.399269     1.857171
H    -1.174923    -0.684774     1.456974
H    -1.579723    -4.446973    -0.720213
H     1.108618    -4.092004    -1.364368
C     1.814347    -1.441655    -1.501620
C     2.684470    -1.352608    -0.409251
C     3.953447    -0.798286    -0.601225
C     4.335991    -0.322683    -1.857168
C     3.463354    -0.455218    -2.942516
C     2.203419    -1.024338    -2.785467
C     1.284332    -1.184030    -3.956332
H     0.912305    -2.217373    -4.034487
H     3.794632    -0.098118    -3.919389
O     5.512813     0.285948    -2.107700
C     6.405256     0.482947    -1.044426
H     6.734268    -0.473950    -0.602913
H     7.278661     1.001080    -1.459937
H     5.960525     1.108592    -0.250804
H     4.609290    -0.703612     0.264043
C     2.269260    -1.811688     0.957289
C     2.303524    -3.303867     1.175503
C     3.196903    -4.133602     0.489290
C     3.205186    -5.511162     0.707707
C     2.322325    -6.082541     1.622628
C     1.437780    -5.262642     2.323742
C     1.431651    -3.888161     2.101443
H     0.736321    -3.247109     2.649467
H     0.743483    -5.698774     3.046586
H     2.325305    -7.162048     1.791472
H     3.907622    -6.142856     0.157734
H     3.885761    -3.693197    -0.236821
H     1.264934    -1.414170     1.158636
O     0.321640     0.717397     0.568926
C     0.684489     1.722455     1.446000
C     1.540290     1.048464     2.553851
C     0.909859     0.114944     3.388209
C     1.623056    -0.609273     4.335903
C     2.996742    -0.405714     4.486923
C     3.629621     0.545759     3.693789
C     2.906606     1.269578     2.739942
H     3.425091     2.013437     2.134191
H     4.699392     0.735972     3.815196
H     3.562528    -0.975495     5.227865
H     1.105416    -1.337369     4.965990
H    -0.163668    -0.041278     3.282947
C    -0.531096     2.342085     2.166884
C    -1.832434     2.055397     1.753388
C    -2.935659     2.584290     2.423788
C    -2.755158     3.408340     3.532026
C    -1.459513     3.688104     3.968851
C    -0.362754     3.153431     3.297575
H     0.645998     3.353090     3.668682
H    -1.301846     4.319704     4.846883
H    -3.616681     3.823852     4.060773
H    -3.943533     2.342901     2.073806
H    -1.972521     1.403330     0.886397
C     1.539431     2.790360     0.736488
C     1.406509     4.171227     0.889881
C     2.238571     5.052002     0.193053
C     3.229114     4.568400    -0.657128
C     3.373645     3.189002    -0.819303
C     2.528871     2.319149    -0.137788
H     2.609117     1.243898    -0.288313
H     4.130936     2.783925    -1.496332
H     3.878387     5.261111    -1.198255
H     2.104027     6.129427     0.318332
H     0.633659     4.576961     1.544723
H    -1.391783    -2.359466     1.996121
H    -2.248962    -1.041579     2.839871
H    -3.304674    -3.847585    -2.605313
H    -4.688601    -2.885288    -3.173216
H     1.791056    -0.924801    -4.894921
H     0.405732    -0.535545    -3.839775
H     2.922456    -1.331867     1.703109

XVI                                       
Rh     0.471261    -0.715241     0.924643
C     2.301423    -1.225123     1.752916
C     1.417717    -2.310095     1.966466
C     0.808708    -2.647339     3.315979
C    -0.546116    -1.964137     3.504095
C    -0.631775    -0.636377     2.800454
C     0.306359     0.382103     2.855498
C     1.594989     0.316230     3.640264
C     2.747117    -0.225736     2.790008
H     3.224115     0.608559     2.251014
H     3.539830    -0.664718     3.425949
H     1.847678     1.324418     4.001459
H     1.451833    -0.301421     4.540575
H    -0.034146     1.378561     2.570065
H    -1.636492    -0.357613     2.477468
H    -1.341406    -2.605562     3.093818
H    -0.786496    -1.834449     4.576428
H     0.688343    -3.738343     3.404975
H     1.505638    -2.362933     4.120335
H     1.551145    -3.170019     1.299743
H     3.032456    -1.336819     0.950402
C     0.804999    -1.677096    -0.854331
N    -0.153907    -2.373686    -1.527018
C     0.360706    -2.985810    -2.656933
C     1.672942    -2.661177    -2.711553
N     1.927118    -1.865368    -1.605526
C     3.174053    -1.200071    -1.404220
C     3.241384     0.172446    -1.666792
C     4.438365     0.843623    -1.394692
C     5.547785     0.147820    -0.908095
C     5.470042    -1.236781    -0.709972
C     4.287944    -1.927719    -0.950624
C     4.190759    -3.400333    -0.681536
H     3.363143    -3.619224     0.010719
H     3.997387    -3.973852    -1.601236
H     5.119805    -3.778718    -0.235996
H     6.355327    -1.756153    -0.338758
O     6.728998     0.722356    -0.612069
C     6.859187     2.109586    -0.754704
H     7.877749     2.364317    -0.435946
H     6.138307     2.655876    -0.121040
H     6.722623     2.430172    -1.802427
H     4.483120     1.916706    -1.580803
C     2.066578     0.899938    -2.239790
H     1.191333     0.856664    -1.568071
H     2.314325     1.953725    -2.422465
H     1.756815     0.447338    -3.195871
H     2.446524    -2.903337    -3.434104
H    -0.261475    -3.585573    -3.314645
C    -1.559013    -2.350161    -1.253261
C    -2.355622    -1.484048    -2.011860
C    -3.729696    -1.446221    -1.756803
C    -4.285825    -2.246059    -0.755961
C    -3.473668    -3.132650    -0.040475
C    -2.105917    -3.206147    -0.285005
C    -1.239027    -4.168407     0.465900
H    -0.663533    -4.807799    -0.221803
H    -1.838944    -4.814760     1.119624
H    -0.511031    -3.621645     1.080483
H    -3.938181    -3.762497     0.720435
O    -5.587083    -2.213424    -0.400363
C    -6.427199    -1.277880    -1.019737
H    -6.075595    -0.244437    -0.853682
H    -6.510974    -1.456743    -2.105964
H    -7.418315    -1.395799    -0.563784
H    -4.339081    -0.741357    -2.321770
C    -1.743151    -0.579006    -3.033199
H    -2.484417     0.120766    -3.439213
H    -1.300379    -1.142083    -3.869800
H    -0.951354     0.012210    -2.551905
O    -0.563414     0.643443    -0.244880
C    -1.161663     1.855117     0.046192
C    -2.249460     1.683240     1.123766
C    -2.460293     2.532219     2.211197
C    -3.481503     2.276267     3.130715
C    -4.321631     1.178057     2.969404
C    -4.121486     0.319925     1.885980
C    -3.088014     0.567858     0.988747
H    -2.896120    -0.117233     0.164936
H    -4.757662    -0.558024     1.744136
H    -5.121673     0.985283     3.688478
H    -3.616123     2.946995     3.983173
H    -1.812820     3.397035     2.364220
C    -1.828053     2.343167    -1.271116
C    -0.989763     2.709134    -2.333511
C    -1.504155     3.074605    -3.571819
C    -2.885027     3.096525    -3.779490
C    -3.731522     2.764711    -2.726575
C    -3.207565     2.396480    -1.483755
H    -3.893074     2.152843    -0.671625
H    -4.815821     2.798965    -2.863553
H    -3.294653     3.385710    -4.750482
H    -0.823510     3.350097    -4.381648
H     0.088968     2.708917    -2.175965
C    -0.134719     2.941159     0.429322
C     1.201902     2.613424     0.659572
C     2.142829     3.595759     0.969509
C     1.762128     4.933247     1.046609
C     0.432757     5.278331     0.798489
C    -0.500477     4.293248     0.485373
H    -1.531067     4.579511     0.259375
H     0.122134     6.325545     0.838312
H     2.496155     5.706087     1.288207
H     3.182678     3.306815     1.147767
H     1.499683     1.563136     0.593909

XVII                              
Rh     0.458522     0.111423    -0.747983
C     1.047125    -1.713491    -0.307361
N     2.334305    -2.173567    -0.310887
C     2.377195    -3.558907    -0.282951
C     1.092745    -3.984599    -0.233515
N     0.293127    -2.851707    -0.233252
C    -1.127239    -2.857244    -0.119408
C    -1.717648    -3.424684     1.026085
C    -3.099569    -3.362404     1.156645
C    -3.892010    -2.728747     0.192483
C    -3.289194    -2.171274    -0.936822
C    -1.903347    -2.241417    -1.109272
C    -1.283462    -1.627727    -2.327168
H    -0.975258    -0.573025    -2.120001
H    -2.009715    -1.558215    -3.148490
H    -0.405501    -2.187259    -2.675902
H    -3.881187    -1.655223    -1.692404
O    -5.214292    -2.707410     0.435520
C    -6.056497    -2.058901    -0.480177
H    -5.788565    -0.995584    -0.595402
H    -6.030143    -2.544305    -1.471967
H    -7.074064    -2.134146    -0.076361
H    -3.595504    -3.782879     2.033625
C    -0.894927    -4.059471     2.110142
H     0.030517    -3.495106     2.293262
H    -1.465054    -4.102208     3.048019
H    -0.606458    -5.092408     1.857285
H     0.675655    -4.986394    -0.217129
H     3.310568    -4.111898    -0.319814
C     3.471176    -1.317435    -0.307666
C     4.355477    -1.354800     0.786557
C     5.445061    -0.490726     0.786201
C     5.652356     0.413754    -0.261306
C     4.748818     0.455228    -1.325364
C     3.648358    -0.406538    -1.356036
C     2.655085    -0.297505    -2.473221
H     2.225207    -1.266953    -2.754964
H     1.823866     0.410192    -2.197045
H     3.105631     0.158845    -3.365602
H     4.877226     1.164534    -2.143033
O     6.734369     1.207004    -0.154804
C     6.969458     2.167944    -1.146689
H     7.880196     2.705261    -0.853911
H     6.137527     2.889774    -1.223007
H     7.131370     1.705485    -2.136337
H     6.151226    -0.484306     1.618661
C     4.118158    -2.267196     1.954945
H     3.051698    -2.293237     2.223261
H     4.427165    -3.302988     1.742822
H     4.688730    -1.927389     2.829643
O    -0.300674     1.928378    -1.231549
C    -1.130376     2.061284    -0.128323
C    -0.583969     0.979754     0.837607
C    -1.351158     0.054564     1.607712
C    -0.761613    -0.666517     2.620119
C     0.619097    -0.523891     2.911710
C     1.399593     0.335706     2.175982
C     0.829085     1.100728     1.114662
H     1.358836     1.997185     0.778579
H     2.457992     0.470283     2.413773
H     1.056551    -1.092742     3.736966
H    -1.368755    -1.359104     3.206953
H    -2.412961    -0.072054     1.388455
C    -2.602016     1.833163    -0.505093
C    -3.648573     1.955841     0.417034
C    -4.971940     1.777564     0.020552
C    -5.274393     1.489558    -1.311698
C    -4.239408     1.375788    -2.238481
C    -2.915419     1.546681    -1.834948
H    -2.084999     1.494748    -2.541232
H    -4.465466     1.169690    -3.288559
H    -6.314697     1.374619    -1.627680
H    -5.775461     1.882191     0.754299
H    -3.430410     2.217356     1.454949
C    -1.014530     3.458758     0.485023
C    -1.131470     3.687765     1.858187
C    -1.047711     4.982635     2.370310
C    -0.840026     6.061856     1.513559
C    -0.709113     5.836357     0.142407
C    -0.792888     4.543281    -0.367148
H    -0.675084     4.344306    -1.434246
H    -0.536176     6.677268    -0.534631
H    -0.771200     7.076474     1.913971
H    -1.136249     5.147000     3.447414
H    -1.269510     2.842909     2.539008

XVIII                           
Rh     0.067635    -0.757408     0.624174
C     0.139270    -1.887420    -0.884158
N    -0.936325    -2.381967    -1.549493
C    -0.537817    -3.154490    -2.629722
C     0.818688    -3.130383    -2.644934
N     1.219489    -2.354410    -1.568382
C     2.554202    -1.952398    -1.257557
C     3.004911    -0.727383    -1.772180
C     4.252909    -0.253524    -1.359428
C     5.027167    -0.986061    -0.454734
C     4.582907    -2.234794    -0.009586
C     3.347317    -2.738101    -0.406793
C     2.913653    -4.098641     0.055251
H     3.079317    -4.221694     1.135350
H     1.854320    -4.290556    -0.156550
H     3.500566    -4.880587    -0.453379
H     5.224802    -2.799727     0.669355
O     6.211043    -0.567089     0.034627
C     6.680953     0.701129    -0.332116
H     7.628707     0.850743     0.200344
H     6.867546     0.773044    -1.417932
H     5.975156     1.498443    -0.039654
H     4.592218     0.709783    -1.740331
C     2.142336     0.085272    -2.685055
H     2.699151     0.931608    -3.108264
H     1.745032    -0.521543    -3.513364
H     1.277326     0.484260    -2.118310
H     1.536134    -3.595298    -3.314515
H    -1.251657    -3.658769    -3.274045
C    -2.273830    -2.070676    -1.173815
C    -3.045568    -1.268708    -2.020935
C    -4.352392    -0.955596    -1.635018
C    -4.858006    -1.404055    -0.413519
C    -4.047865    -2.162431     0.439990
C    -2.744376    -2.487703     0.083327
C    -1.816342    -3.142952     1.069543
H    -2.404640    -3.728054     1.794574
H    -1.147734    -3.849444     0.555677
C    -0.965255    -2.124774     1.822475
C     0.447757    -2.332917     2.026506
C     1.119166    -1.700378     3.124647
C     0.467425    -0.781531     3.900808
C    -0.915024    -0.506585     3.659333
C    -1.622064    -1.191816     2.705138
H    -2.690201    -1.003482     2.574786
H    -1.424059     0.245028     4.267186
H     0.989937    -0.256563     4.701137
H     2.170080    -1.938095     3.306892
H     0.925321    -3.202768     1.571820
H    -4.456208    -2.467507     1.405322
O    -6.092247    -1.112794     0.045838
C    -6.930760    -0.308073    -0.737964
H    -7.144217    -0.771696    -1.717013
H    -6.496149     0.693409    -0.903084
H    -7.871194    -0.201296    -0.182884
H    -4.945532    -0.311697    -2.283929
C    -2.443302    -0.651795    -3.248044
H    -2.156332    -1.395623    -4.006379
H    -1.532696    -0.100478    -2.961334
H    -3.144058     0.053395    -3.713769
O    -0.109764     0.804823    -0.670969
C    -0.133667     2.042361    -0.051294
C     0.428327     3.069171    -1.048809
C     1.395734     4.021805    -0.725866
C     1.869317     4.912446    -1.693149
C     1.380739     4.860016    -2.995005
C     0.407145     3.913632    -3.324369
C    -0.063895     3.030662    -2.359379
H    -0.821661     2.285092    -2.607489
H     0.013027     3.867143    -4.343070
H     1.752741     5.554782    -3.752195
H     2.628474     5.650805    -1.421886
H     1.791332     4.069242     0.291053
C    -1.571163     2.456585     0.313705
C    -2.558845     1.477498     0.439181
C    -3.857024     1.817271     0.819919
C    -4.191983     3.148211     1.064211
C    -3.219194     4.137047     0.916556
C    -1.921339     3.792602     0.542335
H    -1.168299     4.575264     0.419260
H    -3.472782     5.186122     1.089998
H    -5.209057     3.416560     1.361679
H    -4.610061     1.031844     0.925072
H    -2.290978     0.439557     0.230346
C     0.752568     1.995653     1.213202
C     0.411719     2.559867     2.446358
C     1.304838     2.520829     3.517825
C     2.553336     1.916050     3.377362
C     2.899832     1.333775     2.159939
C     2.004747     1.368765     1.092646
H     2.290158     0.934441     0.134027
H     3.868553     0.843124     2.032273
H     3.250184     1.892037     4.219074
H     1.018423     2.967406     4.473548
H    -0.562480     3.035463     2.570961

XIX                                        
Rh     0.195124     0.477561    -2.166914
C     0.017724     0.097176    -0.142014
N     0.921353    -0.479303     0.702967
C     0.452578    -0.524868     2.006051
C    -0.761769     0.059538     1.992451
N    -1.039015     0.391312     0.675944
C    -2.360890     0.812761     0.309924
C    -3.433840    -0.090014     0.477366
C    -4.716046     0.328303     0.144565
C    -4.957200     1.627075    -0.308626
C    -3.894867     2.523121    -0.423485
C    -2.590956     2.121964    -0.124955
C    -1.435376     3.097739    -0.245962
C    -1.792195     4.312668    -1.082999
C    -2.073337     4.126823    -2.444506
C    -2.417652     5.201151    -3.257103
C    -2.489986     6.488983    -2.721019
C    -2.220083     6.683633    -1.369657
C    -1.874734     5.602493    -0.555352
H    -1.663324     5.766350     0.503335
H    -2.276702     7.686354    -0.938867
H    -2.757031     7.336030    -3.357390
H    -2.630691     5.033816    -4.315980
H    -2.029570     3.115456    -2.856433
C    -0.825208     3.460843     1.094756
C    -1.538245     3.355459     2.292240
C    -0.957206     3.727849     3.504727
C     0.347660     4.215012     3.539249
C     1.070545     4.326361     2.350365
C     0.485179     3.955103     1.142976
H     1.049435     4.071695     0.214904
H     2.097557     4.700039     2.360912
H     0.802350     4.506956     4.489064
H    -1.532152     3.635292     4.429468
H    -2.561292     2.971781     2.274367
H    -0.658914     2.554240    -0.816404
H    -4.061002     3.544923    -0.758283
O    -6.235464     1.935092    -0.597957
C    -6.522018     3.214958    -1.089910
H    -5.976023     3.425884    -2.025999
H    -7.600371     3.240052    -1.291381
H    -6.277538     4.002632    -0.355374
H    -5.558356    -0.360225     0.227440
C    -3.242262    -1.470295     1.083991
C    -3.290863    -1.415851     2.604192
C    -2.491219    -2.294254     3.344909
C    -2.504654    -2.273369     4.736026
C    -3.322711    -1.370671     5.417049
C    -4.128083    -0.496875     4.690232
C    -4.112532    -0.520124     3.294424
H    -4.739301     0.177630     2.734964
H    -4.774617     0.214049     5.210910
H    -3.330179    -1.347862     6.509481
H    -1.863263    -2.962271     5.291549
H    -1.836909    -2.991049     2.818349
C    -4.199905    -2.515473     0.524647
C    -4.163605    -2.802353    -0.846750
C    -4.981318    -3.789020    -1.387735
C    -5.857058    -4.506284    -0.570405
C    -5.908051    -4.220376     0.790687
C    -5.084543    -3.232297     1.334598
H    -5.128527    -3.025846     2.405417
H    -6.592299    -4.769927     1.442087
H    -6.498413    -5.282240    -0.995558
H    -4.931732    -3.999718    -2.458943
H    -3.480357    -2.239503    -1.488539
H    -2.232514    -1.815810     0.809258
H    -1.462955     0.259463     2.792811
H     1.022802    -0.971360     2.811649
C     2.201433    -0.986356     0.333429
C     2.285568    -2.113580    -0.498178
C     3.548847    -2.532152    -0.921061
C     4.703585    -1.866099    -0.504201
C     4.601579    -0.774916     0.363643
C     3.358218    -0.322577     0.790563
C     3.261977     0.856953     1.745077
C     4.388606     1.862364     1.553254
C     5.387446     2.059529     2.509871
C     6.407261     2.988237     2.294458
C     6.440763     3.736471     1.121329
C     5.447107     3.547205     0.159724
C     4.433710     2.618660     0.374346
H     3.669342     2.466312    -0.390216
H     5.461507     4.126987    -0.766532
H     7.237403     4.465388     0.954622
H     7.179303     3.126827     3.055314
H     5.366634     1.485028     3.438047
C     3.136641     0.400044     3.189196
C     2.412070     1.188056     4.090499
C     2.266722     0.800619     5.418778
C     2.848691    -0.384362     5.871571
C     3.577243    -1.172625     4.983746
C     3.720146    -0.782935     3.650962
H     4.281394    -1.414444     2.958422
H     4.035861    -2.103353     5.326683
H     2.729607    -0.694013     6.912545
H     1.684023     1.422746     6.102647
H     1.932913     2.102192     3.733323
H     2.327289     1.391797     1.508471
H     5.514737    -0.264014     0.672288
O     5.945719    -2.211784    -0.887232
C     6.101522    -3.280818    -1.781359
H     5.724900    -4.228408    -1.358432
H     7.178038    -3.377255    -1.969447
H     5.584033    -3.093008    -2.738165
H     3.612238    -3.386519    -1.591718
C     1.031826    -2.863772    -0.918393
C     0.379086    -3.635457     0.215863
C     1.044249    -3.982286     1.394002
C     0.419346    -4.788804     2.348192
C    -0.875191    -5.257100     2.134214
C    -1.555806    -4.896290     0.968786
C    -0.932474    -4.090295     0.022448
H    -1.462722    -3.809905    -0.891220
H    -2.582890    -5.229046     0.799845
H    -1.361765    -5.890093     2.880078
H     0.954232    -5.056044     3.263158
H     2.063625    -3.626569     1.565273
C     1.252417    -3.782277    -2.105552
C     0.872305    -3.361349    -3.382218
C     1.096157    -4.172300    -4.494312
C     1.700540    -5.418727    -4.342447
C     2.061263    -5.857984    -3.068094
C     1.831535    -5.048675    -1.957616
H     2.093160    -5.406589    -0.958104
H     2.514570    -6.843814    -2.936774
H     1.874641    -6.056196    -5.212762
H     0.785398    -3.829323    -5.484429
H     0.366584    -2.398917    -3.486019
H     0.299212    -2.112099    -1.254557
C     2.267880     0.911080    -2.231403
C     1.546780     2.057064    -1.840297
C     1.286895     3.235575    -2.744907
H     2.210609     3.833088    -2.866272
H     0.565100     3.903070    -2.252077
C     0.730621     2.822412    -4.115655
C    -0.028635     1.511865    -4.077234
C     0.534774     0.264834    -4.315964
C     1.991868    -0.015492    -4.561586
H     2.254544     0.203017    -5.613972
H     2.149656    -1.096215    -4.426275
C     2.902817     0.746822    -3.598619
H     3.854138     0.205498    -3.485460
H     3.165941     1.735174    -4.006974
H    -0.160105    -0.532084    -4.598920
H    -1.117605     1.569919    -4.178326
H     0.059383     3.612545    -4.483952
H     1.541673     2.747709    -4.856095
H     1.553110     2.297036    -0.771455
H     2.756393     0.339734    -1.444746
Cl    -1.760537    -0.820497    -2.479598

XX                                           
Rh     0.194100    -1.027231    -1.901636
C    -0.042000    -0.168421    -0.064380
N     0.998390     0.144226     0.755755
C     0.555026     0.432577     2.040467
C    -0.792747     0.320439     2.017009
N    -1.142910    -0.029522     0.717464
C    -2.479960    -0.033811     0.210253
C    -3.125417    -1.243559    -0.080245
C    -4.407179    -1.206054    -0.634840
C    -5.037650     0.010218    -0.899950
C    -4.394377     1.205629    -0.571810
C    -3.124692     1.200812    -0.006558
C    -2.497670     2.512643     0.437159
C    -2.622563     3.597630    -0.615654
C    -1.611146     3.746931    -1.568247
C    -1.700307     4.712794    -2.567727
C    -2.814151     5.547329    -2.631086
C    -3.829084     5.411774    -1.684337
C    -3.731777     4.448867    -0.682051
H    -4.519445     4.368800     0.071292
H    -4.702670     6.067180    -1.721104
H    -2.888265     6.308454    -3.411308
H    -0.889467     4.816410    -3.292421
H    -0.739025     3.091774    -1.528863
C    -3.002553     2.950584     1.808367
C    -2.648990     4.213709     2.302583
C    -3.041908     4.623225     3.573211
C    -3.798929     3.775426     4.382400
C    -4.164663     2.522141     3.900284
C    -3.773787     2.116649     2.623469
H    -4.078170     1.134894     2.255556
H    -4.765297     1.850058     4.518076
H    -4.107799     4.095464     5.380207
H    -2.757677     5.615350     3.933283
H    -2.069330     4.892981     1.672918
H    -1.418347     2.328422     0.561558
H    -4.911689     2.142749    -0.777677
O    -6.259207     0.119499    -1.454044
C    -6.931979    -1.051270    -1.831222
H    -6.354924    -1.635291    -2.569118
H    -7.149128    -1.698079    -0.963238
H    -7.879603    -0.735838    -2.285483
H    -4.895993    -2.151773    -0.863304
C    -2.480934    -2.572416     0.252244
C    -2.531251    -2.890310     1.731766
C    -3.385826    -2.241157     2.626960
C    -3.392429    -2.577532     3.981742
C    -2.551005    -3.578672     4.460134
C    -1.701041    -4.241965     3.572851
C    -1.688983    -3.896001     2.225149
H    -1.017370    -4.406197     1.529259
H    -1.034096    -5.027813     3.936724
H    -2.557913    -3.845254     5.519829
H    -4.065314    -2.054269     4.665970
H    -4.058589    -1.462926     2.258550
C    -3.028824    -3.685645    -0.620284
C    -2.708498    -3.665725    -1.984919
C    -3.202973    -4.636453    -2.849325
C    -4.031372    -5.650668    -2.363178
C    -4.357152    -5.678271    -1.009749
C    -3.859265    -4.701976    -0.143464
H    -4.117039    -4.733370     0.917659
H    -5.004599    -6.467420    -0.618937
H    -4.419247    -6.416898    -3.038842
H    -2.939639    -4.604092    -3.910013
H    -2.066516    -2.861796    -2.355614
H    -1.406240    -2.512780    -0.020047
H    -1.532939     0.458736     2.798061
H     1.234066     0.680231     2.849674
C     2.347097     0.218580     0.270771
C     3.156932    -0.925428     0.278289
C     4.414947    -0.865565    -0.326997
C     4.868350     0.318206    -0.909309
C     4.089348     1.477227    -0.822738
C     2.836597     1.446080    -0.223656
C     2.053656     2.730540     0.001807
C     2.550304     3.902379    -0.829817
C     2.116809     4.063955    -2.150942
C     2.584035     5.114433    -2.936815
C     3.499194     6.026899    -2.414184
C     3.936826     5.878502    -1.100037
C     3.463703     4.827963    -0.314908
H     3.804464     4.728996     0.717774
H     4.650491     6.589400    -0.676549
H     3.866504     6.852641    -3.028072
H     2.228628     5.219665    -3.964898
H     1.405188     3.353820    -2.575963
C     2.005193     3.072361     1.482487
C     3.029434     2.705085     2.360075
C     2.938584     3.002043     3.719781
C     1.822039     3.669405     4.218981
C     0.804392     4.056239     3.346595
C     0.903424     3.766972     1.989203
H     0.103576     4.066270     1.307237
H    -0.081734     4.568407     3.727182
H     1.741914     3.885836     5.286794
H     3.741733     2.696365     4.394559
H     3.893785     2.156140     1.979518
H     1.012326     2.535962    -0.301724
H     4.489486     2.405233    -1.231767
O     6.049541     0.438742    -1.543430
C     6.862084    -0.696897    -1.667028
H     6.349319    -1.509445    -2.210633
H     7.183337    -1.081664    -0.683338
H     7.748285    -0.388297    -2.235620
H     5.027777    -1.765268    -0.332670
C     2.693343    -2.178353     0.999531
C     2.542719    -1.903578     2.482322
C     1.465989    -2.458877     3.177936
C     1.265266    -2.182067     4.527372
C     2.151555    -1.348592     5.209451
C     3.240181    -0.801470     4.530823
C     3.432866    -1.076480     3.177309
H     4.271529    -0.620919     2.643995
H     3.939895    -0.146741     5.056483
H     1.991668    -1.120493     6.266060
H     0.396193    -2.604377     5.037810
H     0.750847    -3.081856     2.638767
C     3.567354    -3.380725     0.699969
C     4.611603    -3.791252     1.533647
C     5.422854    -4.870126     1.179048
C     5.199321    -5.556478    -0.012607
C     4.150836    -5.162386    -0.845205
C     3.342721    -4.086559    -0.489074
H     2.505515    -3.770468    -1.115359
H     3.957389    -5.702621    -1.775638
H     5.833738    -6.402611    -0.287967
H     6.233470    -5.178463     1.844319
H     4.789090    -3.265897     2.474704
H     1.697002    -2.422447     0.583510
C     0.518594     0.805648    -2.887854
C    -0.841651     0.434263    -2.961540
C    -1.522740    -0.178985    -4.159379
H    -1.810888     0.600896    -4.890022
H    -2.467482    -0.619403    -3.801137
C    -0.681202    -1.272735    -4.830703
C     0.141329    -2.052682    -3.826030
C     1.454982    -1.757708    -3.460329
C     2.296423    -0.611013    -3.957453
H     2.748728    -0.859283    -4.936609
H     3.133633    -0.494647    -3.250829
C     1.520075     0.706578    -4.022446
H     2.230492     1.545575    -3.958043
H     1.011643     0.819291    -4.992294
H     2.028752    -2.564350    -2.989542
H    -0.204333    -3.071344    -3.615304
H    -1.345913    -1.966139    -5.368754
H    -0.021745    -0.840202    -5.597982
H    -1.537124     0.942904    -2.284097
H     0.774833     1.542084    -2.123570
O     0.347412    -2.746507    -0.850710
H     0.311559    -3.510905    -1.436654

TS1a                                         
C     5.597564     2.843278    -3.701978
O     4.438861     2.165965    -4.107158
C     3.421684     2.050552    -3.227082
C     2.309515     1.321065    -3.658369
C     1.233160     1.084361    -2.811848
C     1.254467     1.637691    -1.517520
C     2.348472     2.398502    -1.081827
C     3.443582     2.572818    -1.935781
H     4.310790     3.113041    -1.556249
C     2.357798     3.090739     0.269341
C     3.692346     2.940489     0.983554
C     4.547057     4.013808     1.242321
C     5.749467     3.809573     1.924196
C     6.104933     2.535158     2.359184
C     5.254626     1.456934     2.103322
C     4.062058     1.660945     1.417735
H     3.396035     0.821833     1.203943
H     5.513295     0.449884     2.440954
H     7.042216     2.380631     2.899395
H     6.408258     4.659108     2.121719
H     4.267186     5.019682     0.921043
C     1.893925     4.537704     0.174202
C     1.224723     5.099502     1.268460
C     0.782816     6.418202     1.240076
C     0.999885     7.207076     0.109754
C     1.659735     6.658847    -0.986964
C     2.101234     5.334655    -0.955645
H     2.599528     4.914793    -1.831282
H     1.829885     7.262444    -1.882047
H     0.649419     8.241625     0.082169
H     0.255912     6.828573     2.105243
H     1.036736     4.483437     2.149103
H     1.626980     2.573829     0.909038
N     0.106612     1.548000    -0.668187
C    -0.573303     2.716040    -0.353886
C    -1.517675     2.387001     0.546145
N    -1.433298     1.015085     0.723249
C    -0.412094     0.458549    -0.009504
Rh     0.343562    -1.440666    -0.031985
C    -1.432571    -2.092175    -0.985276
C    -1.454767    -2.519209     0.357293
C    -1.470667    -3.982497     0.703182
H    -0.863624    -4.578499     0.009904
H    -1.025730    -4.143664     1.696550
C    -2.890271    -4.536685     0.755804
C    -3.708784    -4.719661    -0.490181
C    -3.625185    -4.358748    -1.781560
C    -2.698748    -3.546614    -2.639497
H    -2.521436    -4.133115    -3.559106
H    -3.288677    -2.677483    -2.992311
C    -1.345545    -3.065549    -2.128620
H    -0.741495    -3.934914    -1.846557
H    -0.822563    -2.601115    -2.979169
H    -4.468381    -4.726782    -2.382682
H    -4.611711    -5.305612    -0.269030
H    -3.489786    -3.914942     1.450515
H    -2.853330    -5.527280     1.244679
H    -2.034661    -1.923405     1.065724
H    -1.999716    -1.185581    -1.230034
O     2.227514    -0.664786     0.156769
C     3.003648    -1.682298     0.241624
C     3.855295    -2.004988    -0.947138
C     4.442295    -3.258213    -1.172831
C     5.241271    -3.462981    -2.291723
C     5.470208    -2.422070    -3.197028
C     4.898964    -1.172373    -2.972397
C     4.097631    -0.968550    -1.849677
H     3.639665    -0.001194    -1.652189
H     5.058017    -0.351360    -3.675640
H     6.091882    -2.591651    -4.079655
H     5.679734    -4.448132    -2.468405
H     4.235906    -4.084491    -0.489345
C     3.582050    -1.949986     1.600421
C     4.883259    -2.426326     1.802957
C     5.397222    -2.545770     3.094226
C     4.624311    -2.193111     4.198693
C     3.329260    -1.707270     4.007419
C     2.825885    -1.583434     2.719882
H     1.816919    -1.210050     2.553179
H     2.703211    -1.432176     4.859501
H     5.029530    -2.293920     5.208379
H     6.417083    -2.912332     3.234035
H     5.513314    -2.678028     0.949830
C     1.509040    -3.323085     0.036260
C     1.619210    -4.138672     1.174170
C     1.712459    -5.527399     1.082944
C     1.698666    -6.143615    -0.168201
C     1.621238    -5.358832    -1.320877
C     1.564562    -3.971509    -1.210156
H     1.556845    -3.376509    -2.124876
H     1.623226    -5.828229    -2.308434
H     1.768053    -7.231750    -0.247185
H     1.797551    -6.129944     1.991428
H     1.644946    -3.684194     2.167369
C    -2.397357     0.341921     1.532132
C    -2.023098    -0.176136     2.787057
C    -2.980090    -0.823473     3.556029
C    -4.294620    -0.968034     3.096456
C    -4.661309    -0.420367     1.867967
C    -3.720715     0.250499     1.079221
C    -4.164083     0.920600    -0.210111
C    -5.273561     0.169184    -0.933421
C    -5.137205    -1.205726    -1.168992
C    -6.109414    -1.906924    -1.875759
C    -7.237480    -1.248690    -2.366999
C    -7.385690     0.115383    -2.133794
C    -6.412890     0.817035    -1.419944
H    -6.541998     1.886310    -1.244971
H    -8.266458     0.644437    -2.506219
H    -7.998916    -1.800290    -2.923657
H    -5.977104    -2.978538    -2.036172
H    -4.266206    -1.743148    -0.785233
C    -4.517724     2.381344     0.025921
C    -5.157615     2.810939     1.191770
C    -5.471311     4.157970     1.376830
C    -5.151029     5.095082     0.396777
C    -4.516436     4.674122    -0.772302
C    -4.202863     3.330261    -0.953299
H    -3.690532     3.008764    -1.862127
H    -4.252435     5.398679    -1.546672
H    -5.390695     6.150757     0.544829
H    -5.965902     4.475900     2.298018
H    -5.400840     2.087315     1.972804
H    -3.301238     0.918565    -0.897566
H    -5.677984    -0.517587     1.489133
O    -5.134508    -1.647201     3.898897
C    -6.444088    -1.878951     3.456481
H    -6.936310    -2.478161     4.232607
H    -6.460379    -2.438034     2.504619
H    -7.005582    -0.937555     3.322690
H    -2.717757    -1.260133     4.519882
C    -0.585508    -0.057570     3.250215
C    -0.244071    -1.081059     4.317685
C    -0.009627    -0.743956     5.652371
C     0.294253    -1.734396     6.589599
C     0.369561    -3.070360     6.203335
C     0.133868    -3.415096     4.871042
C    -0.171844    -2.427656     3.941914
H    -0.347393    -2.686155     2.895126
H     0.196616    -4.458367     4.551378
H     0.613702    -3.842325     6.936941
H     0.476316    -1.454284     7.630099
H    -0.057331     0.302073     5.962402
C    -0.188018     1.346193     3.655822
C     1.169694     1.692232     3.644959
C     1.596287     2.927939     4.121144
C     0.664713     3.847890     4.607029
C    -0.690833     3.525510     4.594599
C    -1.114275     2.281309     4.124002
H    -2.177480     2.027891     4.130184
H    -1.427959     4.244012     4.961743
H     0.996229     4.819342     4.981716
H     2.660812     3.174249     4.097034
H     1.906889     0.977379     3.273072
H     0.018138    -0.325289     2.360853
H    -2.244545     2.991689     1.074846
H    -0.307543     3.670649    -0.793150
C     0.052879     0.247971    -3.265486
C     0.433280    -0.716845    -4.376354
C     1.439566    -1.656421    -4.113750
C     1.829147    -2.581289    -5.074633
C     1.212569    -2.585078    -6.327814
C     0.217699    -1.651480    -6.603446
C    -0.168719    -0.720726    -5.635446
H    -0.950587     0.005759    -5.865174
H    -0.266892    -1.641056    -7.582942
H     1.511585    -3.311545    -7.087280
H     2.620379    -3.298037    -4.840749
H     1.934302    -1.639896    -3.140620
C    -1.177249     1.069920    -3.591467
C    -1.102051     2.409893    -3.980825
C    -2.250943     3.107181    -4.358304
C    -3.492807     2.474682    -4.351817
C    -3.583582     1.141298    -3.948870
C    -2.435212     0.451552    -3.571101
H    -2.510010    -0.596948    -3.275489
H    -4.552722     0.637606    -3.917154
H    -4.391615     3.020849    -4.647656
H    -2.171189     4.153193    -4.664937
H    -0.130351     2.909468    -3.998687
H    -0.200929    -0.388939    -2.396124
H     2.324596     0.900573    -4.664122
H     6.074510     2.353238    -2.835273
H     6.289649     2.818598    -4.552993
H     5.387048     3.895707    -3.442827

TS1b                                      
Rh     0.301749     0.719957    -1.178531
C    -0.467662    -0.356811     0.321859
N    -1.430129    -0.089269     1.252088
C    -1.490714    -1.087509     2.217677
C    -0.581928    -2.024797     1.872085
N     0.032060    -1.563177     0.714242
C     0.864574    -2.336094    -0.135820
C     2.080206    -2.841461     0.327720
C     2.873748    -3.599258    -0.538595
C     2.450972    -3.853196    -1.841326
C     1.218301    -3.358753    -2.285566
C     0.418040    -2.587930    -1.452173
C    -0.873843    -1.975404    -1.950837
C    -0.630717    -0.602067    -2.586830
C     0.032647    -0.594425    -3.867253
C    -0.228050     0.368544    -4.802665
C    -1.164331     1.407408    -4.540953
C    -1.787810     1.468200    -3.324819
C    -1.520667     0.496008    -2.306301
H    -2.283223     0.391461    -1.532620
H    -2.520657     2.251758    -3.116389
H    -1.367141     2.159634    -5.305751
H     0.284909     0.338953    -5.766916
H     0.719613    -1.409713    -4.105449
C    -1.722910    -2.914567    -2.793510
C    -2.425908    -2.478797    -3.921272
C    -3.289462    -3.340331    -4.599169
C    -3.467622    -4.649980    -4.162844
C    -2.774372    -5.094973    -3.036955
C    -1.913576    -4.234901    -2.361434
H    -1.375218    -4.590496    -1.478670
H    -2.906231    -6.119912    -2.681178
H    -4.144471    -5.322480    -4.695055
H    -3.827827    -2.977922    -5.478511
H    -2.301310    -1.454589    -4.276620
H    -1.494374    -1.780738    -1.063552
H     0.898815    -3.596553    -3.301367
O     3.178854    -4.538620    -2.748579
C     4.425139    -5.047887    -2.356773
H     4.844904    -5.558624    -3.232418
H     5.114486    -4.244711    -2.042158
H     4.327841    -5.773561    -1.530343
H     3.838775    -3.953632    -0.178250
C     2.544524    -2.583171     1.747207
C     4.008739    -2.181882     1.764067
C     5.029511    -3.061758     2.133083
C     6.364920    -2.661322     2.067646
C     6.691696    -1.377538     1.636402
C     5.676510    -0.493403     1.269497
C     4.345300    -0.893545     1.331528
H     3.549891    -0.210920     1.018484
H     5.919564     0.513218     0.923246
H     7.737335    -1.064222     1.586747
H     7.154018    -3.358971     2.359630
H     4.777442    -4.066509     2.481520
C     2.209398    -3.719629     2.699660
C     1.677690    -4.938596     2.269477
C     1.351413    -5.940440     3.186202
C     1.552449    -5.739328     4.548285
C     2.085727    -4.526990     4.989701
C     2.409268    -3.531297     4.074617
H     2.831558    -2.587942     4.427196
H     2.248708    -4.356013     6.056659
H     1.295576    -6.522131     5.265819
H     0.935290    -6.884885     2.826880
H     1.511203    -5.106854     1.203413
H     1.984629    -1.705578     2.106674
H    -0.314765    -2.967308     2.339983
H    -2.169462    -1.034377     3.060710
C    -2.350352     1.002642     1.206965
C    -3.662221     0.761850     0.769644
C    -4.577608     1.818065     0.755307
C    -4.201599     3.081961     1.207808
C    -2.894466     3.301506     1.656193
C    -1.950428     2.282869     1.644079
C    -0.508554     2.515219     2.073996
C    -0.105289     1.603962     3.215125
C    -0.937506     1.406737     4.321637
C    -0.539288     0.578996     5.370600
C     0.701543    -0.056467     5.330024
C     1.538836     0.142166     4.233109
C     1.134486     0.959419     3.180087
H     1.768565     1.082391     2.298605
H     2.518330    -0.340340     4.189228
H     1.013179    -0.707532     6.150373
H    -1.203151     0.428706     6.225747
H    -1.912427     1.901347     4.354357
C    -0.174409     3.975357     2.342202
C     0.253839     4.434538     3.590505
C     0.573919     5.779662     3.787662
C     0.473358     6.689273     2.739141
C     0.054915     6.241992     1.485585
C    -0.261169     4.902433     1.293963
H    -0.587864     4.565057     0.308911
H    -0.013291     6.938334     0.646663
H     0.725932     7.741011     2.893678
H     0.905520     6.113944     4.773950
H     0.345269     3.732794     4.421212
H     0.112310     2.215035     1.210139
H    -2.631917     4.302595     1.997173
O    -5.028162     4.143741     1.244130
C    -6.343316     3.986563     0.787474
H    -6.832418     4.962678     0.895941
H    -6.376018     3.684239    -0.273816
H    -6.898187     3.239996     1.382801
H    -5.583043     1.630807     0.382438
C    -4.107569    -0.637072     0.363123
C    -5.244146    -0.643430    -0.646360
C    -6.583486    -0.603409    -0.240421
C    -7.612192    -0.578426    -1.180301
C    -7.318679    -0.609391    -2.543049
C    -5.989444    -0.671800    -2.956468
C    -4.962852    -0.687009    -2.015136
H    -3.927748    -0.746823    -2.354432
H    -5.742617    -0.717803    -4.019824
H    -8.125386    -0.598856    -3.279942
H    -8.651624    -0.547881    -0.844109
H    -6.823423    -0.609089     0.825744
C    -4.442509    -1.507626     1.563046
C    -4.880007    -0.973242     2.777371
C    -5.174520    -1.809296     3.855655
C    -5.036834    -3.189568     3.730662
C    -4.610279    -3.731164     2.516750
C    -4.319442    -2.896392     1.442909
H    -3.978779    -3.322381     0.494631
H    -4.497733    -4.812739     2.409228
H    -5.259752    -3.843912     4.576670
H    -5.508708    -1.375359     4.801345
H    -4.969996     0.110347     2.887691
H    -3.249277    -1.116264    -0.131506
O     1.909605     1.233949     0.017159
C     2.673275     1.838020    -0.818935
C     1.212256     2.224821    -2.466587
C     1.887529     2.144848    -3.692417
C     1.815696     3.173896    -4.632085
C     1.062167     4.316736    -4.360063
C     0.394162     4.431571    -3.139272
C     0.501165     3.407524    -2.202704
H     0.014830     3.523202    -1.229673
H    -0.190740     5.327336    -2.913351
H     1.009705     5.126473    -5.092856
H     2.354653     3.086943    -5.579803
H     2.491564     1.262834    -3.920229
C     3.023422     3.260027    -0.502904
C     2.914620     3.679693     0.826555
C     3.263601     4.977609     1.193019
C     3.715957     5.874547     0.229991
C     3.823751     5.465104    -1.101796
C     3.485001     4.168229    -1.466547
H     3.537186     3.861179    -2.513142
H     4.163394     6.168456    -1.865893
H     3.977645     6.897312     0.512361
H     3.159907     5.288141     2.234750
H     2.554683     2.976492     1.576976
C     3.690807     1.014178    -1.554209
C     5.013949     1.450495    -1.697856
C     5.969885     0.633806    -2.301324
C     5.616329    -0.625328    -2.777152
C     4.300517    -1.071131    -2.634831
C     3.351698    -0.262738    -2.022194
H     2.312738    -0.595318    -1.920235
H     4.007433    -2.051661    -3.014778
H     6.362291    -1.259466    -3.262639
H     6.998849     0.988782    -2.396957
H     5.307312     2.429453    -1.316385

TS2a                                      
C    -6.685011     2.703830    -1.564102
O    -5.392863     3.161707    -1.850714
C    -4.358485     2.314901    -1.684633
C    -3.087369     2.829340    -1.960145
C    -1.945117     2.054902    -1.790401
C    -2.092300     0.720593    -1.362411
C    -3.364202     0.178335    -1.128906
C    -4.491782     0.991430    -1.268243
H    -5.468727     0.562568    -1.047198
C    -3.544698    -1.297837    -0.818866
C    -4.733873    -1.571187     0.088343
C    -5.943053    -2.082588    -0.390646
C    -7.015372    -2.302809     0.475997
C    -6.889957    -2.023148     1.834322
C    -5.682863    -1.519085     2.321768
C    -4.616371    -1.293242     1.456338
H    -3.670933    -0.887067     1.824527
H    -5.569589    -1.305923     3.388145
H    -7.726825    -2.203080     2.513511
H    -7.952918    -2.704769     0.083626
H    -6.045019    -2.322756    -1.451309
C    -3.598941    -2.122750    -2.097002
C    -3.120343    -3.437228    -2.074896
C    -3.141032    -4.224860    -3.221200
C    -3.644531    -3.711319    -4.417295
C    -4.128139    -2.405451    -4.449969
C    -4.105242    -1.616835    -3.298066
H    -4.469644    -0.587987    -3.340458
H    -4.522843    -1.990276    -5.380757
H    -3.655383    -4.325685    -5.320831
H    -2.749620    -5.244482    -3.180240
H    -2.707662    -3.838707    -1.148325
H    -2.653401    -1.627585    -0.263793
N    -0.952588    -0.135904    -1.235890
C    -0.728456    -1.161454    -2.142928
C     0.293420    -1.894477    -1.658043
N     0.699028    -1.276527    -0.484074
C    -0.061308    -0.174818    -0.193236
Rh    -0.108547     1.111443     1.370133
C     1.683771     2.020591     0.638982
C     1.969547     1.147931     1.714236
C     2.561882     1.501777     3.052614
H     2.180902     2.444424     3.451736
H     2.268249     0.727765     3.779940
C     4.089161     1.519015     2.992671
C     4.735828     2.540701     2.106365
C     4.222141     3.638922     1.534200
C     2.816928     4.168529     1.589106
H     2.391519     4.086875     2.597040
H     2.843261     5.248426     1.371569
C     1.868956     3.523189     0.571259
H     0.902716     4.041677     0.637648
H     2.244484     3.762619    -0.439292
H     4.913709     4.225191     0.915246
H     5.799772     2.350273     1.914909
H     4.440657     0.520965     2.670743
H     4.492776     1.639657     4.016330
H     2.311378     0.155227     1.416019
H     1.821713     1.555803    -0.343421
O    -2.042574     0.535128     1.718500
C    -2.385434     1.490988     2.500715
C    -3.183588     2.610018     1.880528
C    -2.793432     1.102949     3.899889
C    -0.531454     2.567894     2.997086
C    -0.148842     2.320875     4.328072
C     0.196327     3.341649     5.211061
C     0.149479     4.671541     4.791647
C    -0.265768     4.959926     3.492225
C    -0.617678     3.920960     2.631466
H    -0.968120     4.180949     1.631503
H    -0.320979     5.996681     3.149065
H     0.419770     5.478136     5.477888
H     0.507435     3.099219     6.231012
H    -0.103765     1.294159     4.694605
C     1.805704    -1.737298     0.285048
C     1.585057    -2.271641     1.570080
C     2.687413    -2.596417     2.349006
C     3.990214    -2.402247     1.873597
C     4.191709    -1.939799     0.573594
C     3.099883    -1.616342    -0.237295
C     3.330030    -1.201859    -1.678169
C     4.582610    -0.358986    -1.868936
C     5.583785    -0.700371    -2.781853
C     6.694346     0.126361    -2.965077
C     6.818180     1.307156    -2.238917
C     5.826878     1.652271    -1.318588
C     4.722940     0.826527    -1.132892
H     3.965450     1.106864    -0.396308
H     5.905721     2.571644    -0.734748
H     7.684374     1.956876    -2.385547
H     7.465509    -0.159165    -3.684929
H     5.494044    -1.620368    -3.362566
C     3.283532    -2.412186    -2.600335
C     3.755544    -3.668697    -2.208589
C     3.705809    -4.754225    -3.083874
C     3.180387    -4.601221    -4.364921
C     2.704242    -3.352310    -4.764375
C     2.755890    -2.270940    -3.889357
H     2.363057    -1.300582    -4.198679
H     2.279597    -3.219443    -5.762577
H     3.135894    -5.452946    -5.047838
H     4.077040    -5.728608    -2.756671
H     4.157135    -3.805533    -1.202438
H     2.488642    -0.554703    -1.974985
H     5.194474    -1.794643     0.172619
O     4.985621    -2.687627     2.733526
C     6.306785    -2.446235     2.333175
H     6.945524    -2.699981     3.188337
H     6.464939    -1.386342     2.067352
H     6.596881    -3.073747     1.472088
H     2.560054    -2.980523     3.361350
C     0.170880    -2.470869     2.083576
C     0.128632    -2.543214     3.596700
C     0.218940    -1.346503     4.313275
C     0.235953    -1.346672     5.704636
C     0.161614    -2.553268     6.402281
C     0.071487    -3.751013     5.696177
C     0.055026    -3.747266     4.300628
H    -0.020524    -4.689538     3.752835
H     0.012425    -4.699977     6.234935
H     0.172810    -2.558714     7.494848
H     0.307388    -0.401829     6.250202
H     0.284148    -0.414892     3.741408
C    -0.551860    -3.637081     1.437272
C    -1.927550    -3.773287     1.672026
C    -2.635568    -4.860297     1.171398
C    -1.979379    -5.832060     0.411879
C    -0.617732    -5.695628     0.154009
C     0.092319    -4.607343     0.666450
H     1.163282    -4.516946     0.469634
H    -0.095595    -6.445129    -0.445998
H    -2.533026    -6.686343     0.015047
H    -3.708163    -4.940101     1.364052
H    -2.443887    -3.019238     2.270790
H    -0.384814    -1.554859     1.815086
H     0.770378    -2.792576    -2.033002
H    -1.323143    -1.275666    -3.041137
C    -0.559158     2.621671    -2.048610
C    -0.551366     4.133158    -2.220884
C    -0.929878     4.941965    -1.141546
C    -0.929088     6.328297    -1.239796
C    -0.548034     6.941806    -2.434222
C    -0.177486     6.151661    -3.518089
C    -0.179257     4.759262    -3.412826
H     0.119528     4.154604    -4.270885
H     0.119863     6.618934    -4.460103
H    -0.542521     8.031182    -2.517351
H    -1.226519     6.933165    -0.379608
H    -1.245907     4.462847    -0.213661
C     0.166954     1.931585    -3.185051
C     1.566633     1.896807    -3.184357
C     2.271057     1.367899    -4.262592
C     1.580629     0.857940    -5.363336
C     0.186856     0.873083    -5.368371
C    -0.513867     1.408747    -4.287802
H    -1.606804     1.428313    -4.300996
H    -0.362020     0.471223    -6.223734
H     2.129793     0.445973    -6.213599
H     3.363681     1.349419    -4.235856
H     2.115233     2.312475    -2.335552
H     0.006295     2.409817    -1.122961
H    -3.014652     3.864089    -2.293875
H    -6.976466     1.860108    -2.214394
H    -6.783426     2.385299    -0.511412
H    -7.365083     3.545142    -1.747531
H    -3.807197     0.671662     3.813477
H    -2.131550     0.327498     4.303276
H    -2.837832     1.960272     4.582045
H    -4.182801     2.188163     1.672358
H    -3.294313     3.477506     2.541972
H    -2.754709     2.909742     0.916802

TS2b                                       
Rh     0.099706     0.455469    -1.651597
C    -0.031192    -0.125130     0.247843
N    -1.107451    -0.776159     0.767828
C    -0.985258    -0.955234     2.140133
C     0.192757    -0.391993     2.493674
N     0.769220     0.098400     1.328503
C     2.070500     0.674743     1.219352
C     2.209174     2.055038     1.012159
C     3.488913     2.572653     0.796041
C     4.605635     1.735405     0.789325
C     4.453245     0.367613     1.036747
C     3.194897    -0.175375     1.263491
C     3.021822    -1.645372     1.614524
C     4.103943    -2.553092     1.059443
C     5.328223    -2.718428     1.717704
C     6.316499    -3.542267     1.183533
C     6.090079    -4.227279    -0.010032
C     4.866023    -4.087047    -0.660501
C     3.882781    -3.255760    -0.128583
H     2.924811    -3.165130    -0.643964
H     4.663965    -4.632496    -1.585414
H     6.863019    -4.878723    -0.424805
H     7.267315    -3.657866     1.709573
H     5.502381    -2.207677     2.668172
C     2.853767    -1.849058     3.113157
C     2.206383    -3.004083     3.567366
C     2.017351    -3.226343     4.927106
C     2.478927    -2.296164     5.860520
C     3.134366    -1.149656     5.419223
C     3.321124    -0.927620     4.053465
H     3.822807    -0.018439     3.713540
H     3.502674    -0.416638     6.141298
H     2.326756    -2.467091     6.928808
H     1.501123    -4.129035     5.262810
H     1.838267    -3.730736     2.837703
H     2.076776    -1.975222     1.155289
H     5.342953    -0.262255     1.032683
O     5.861537     2.164241     0.565131
C     6.067305     3.520109     0.275514
H     5.524023     3.831104    -0.633832
H     5.755820     4.171402     1.110887
H     7.144510     3.645152     0.108747
H     3.593504     3.641446     0.620787
C     0.987909     2.962318     0.973076
C     1.335550     4.424449     0.750894
C     1.808326     5.236730     1.788876
C     2.158860     6.563895     1.553170
C     2.035913     7.107759     0.274169
C     1.554342     6.313316    -0.763677
C     1.206719     4.984658    -0.522853
H     0.828150     4.365731    -1.337362
H     1.443378     6.726931    -1.769122
H     2.307338     8.150186     0.090836
H     2.524913     7.181261     2.377369
H     1.897007     4.826523     2.797197
C     0.074229     2.813492     2.173863
C     0.559505     2.616515     3.470105
C    -0.317212     2.533551     4.551340
C    -1.691493     2.649829     4.349992
C    -2.182663     2.849682     3.059485
C    -1.305874     2.926142     1.980724
H    -1.683565     3.066149     0.965187
H    -3.257311     2.949862     2.884037
H    -2.378227     2.583073     5.197389
H     0.076890     2.371175     5.557767
H     1.635199     2.501430     3.632035
H     0.394746     2.645144     0.099151
H     0.666372    -0.289389     3.462735
H    -1.744420    -1.454142     2.734675
C    -2.095840    -1.343651    -0.077743
C    -1.672615    -2.235494    -1.086595
C    -2.630885    -2.773227    -1.936413
C    -3.980328    -2.415813    -1.818672
C    -4.379878    -1.530410    -0.816821
C    -3.439699    -0.994282     0.069020
C    -3.879493    -0.071492     1.188212
C    -4.305229    -0.827108     2.437372
C    -4.566184    -2.200114     2.443209
C    -4.939241    -2.851172     3.621046
C    -5.055266    -2.139364     4.811323
C    -4.795425    -0.767765     4.817213
C    -4.424985    -0.121805     3.642773
H    -4.216647     0.949731     3.653925
H    -4.877672    -0.198206     5.746214
H    -5.343720    -2.649470     5.733411
H    -5.136802    -3.925829     3.603505
H    -4.469818    -2.770720     1.517193
C    -4.915551     0.928752     0.709005
C    -6.279210     0.793369     0.980461
C    -7.195814     1.719501     0.479879
C    -6.758191     2.794129    -0.290885
C    -5.396223     2.938327    -0.560699
C    -4.482486     2.011649    -0.066616
H    -3.415886     2.107989    -0.292304
H    -5.042304     3.782223    -1.158761
H    -7.475685     3.522338    -0.676598
H    -8.259648     1.601644     0.700776
H    -6.625901    -0.039182     1.597767
H    -2.998024     0.524387     1.472414
H    -5.421657    -1.228816    -0.711549
O    -4.821850    -2.973430    -2.711275
C    -6.176679    -2.622048    -2.664963
H    -6.324442    -1.537877    -2.813090
H    -6.670673    -3.164604    -3.480794
H    -6.644354    -2.913406    -1.707743
H    -2.352384    -3.490497    -2.709807
C    -0.199223    -2.538892    -1.264323
C     0.442951    -1.574195    -2.267527
C     1.705222    -0.949136    -1.970448
C     2.619671    -0.649488    -3.031434
C     2.297625    -0.914129    -4.334645
C     1.033217    -1.487137    -4.645147
C     0.136671    -1.794849    -3.658402
H    -0.810678    -2.273448    -3.916531
H     0.777154    -1.685700    -5.688833
H     2.997848    -0.677419    -5.138196
H     3.594753    -0.229007    -2.773062
H     2.146259    -1.067082    -0.979691
C     0.114904    -4.004113    -1.527990
C     1.174746    -4.391483    -2.356495
C     1.519266    -5.736436    -2.492006
C     0.813229    -6.719451    -1.803449
C    -0.241708    -6.345285    -0.971795
C    -0.583704    -5.002482    -0.835657
H    -1.409911    -4.719639    -0.178454
H    -0.803160    -7.105201    -0.422456
H     1.082959    -7.772549    -1.912690
H     2.348534    -6.014606    -3.147422
H     1.739962    -3.635884    -2.904887
H     0.287275    -2.327340    -0.299776
O    -1.279481     1.978163    -1.272094
C    -1.570329     2.086783    -2.517477
C    -2.609839     1.147757    -3.086859
C    -1.598639     3.483957    -3.091387
C     0.310771     1.536650    -3.525532
C     1.372662     2.419209    -3.260337
C     2.149926     2.968459    -4.278640
C     1.840651     2.689512    -5.610814
C     0.767496     1.848253    -5.903660
C     0.023250     1.277107    -4.870955
H    -0.796511     0.602631    -5.130111
H     0.513206     1.629493    -6.944835
H     2.429489     3.132810    -6.418134
H     2.993264     3.620139    -4.032954
H     1.630238     2.653648    -2.221111
H    -0.773999     4.090534    -2.703471
H    -1.571418     3.484710    -4.187898
H    -2.548974     3.941029    -2.759862
H    -2.502003     0.140297    -2.667026
H    -3.600627     1.542054    -2.799047
H    -2.575808     1.101974    -4.181812

TS3                                            
Rh     0.365064    -0.298603    -0.332398
C     0.130053    -2.206897     0.165213
N     1.195302    -3.059851     0.214340
C     0.779167    -4.372932     0.362515
C    -0.577067    -4.342743     0.421526
N    -0.953266    -3.014111     0.296814
C    -2.290040    -2.523569     0.215936
C    -2.966836    -2.618987    -1.012442
C    -4.240522    -2.073298    -1.107151
C    -4.817965    -1.409174    -0.017879
C    -4.132389    -1.334799     1.195058
C    -2.857901    -1.895735     1.327831
C    -2.097515    -1.766367     2.610963
H    -1.547539    -2.687501     2.852873
H    -4.564181    -0.817478     2.051587
O    -6.024832    -0.852891    -0.240064
C    -6.579214    -0.034216     0.753359
H    -7.518088     0.361470     0.345339
H    -6.804380    -0.599699     1.674733
H    -5.910583     0.808677     1.000107
H    -4.799522    -2.114526    -2.044118
C    -2.300011    -3.237481    -2.204827
H    -2.021314    -4.287343    -2.025844
H    -1.304496    -5.140040     0.543722
H     1.469613    -5.208668     0.403500
C     2.512292    -2.536079     0.104191
C     3.503021    -2.857960     1.044874
C     4.733033    -2.208540     0.964110
C     4.967727    -1.226611    -0.003477
C     3.966313    -0.899663    -0.917930
C     2.722263    -1.542931    -0.875268
C     1.716809    -1.236144    -1.947940
H     1.470214    -2.165195    -2.492181
H     4.122606    -0.131549    -1.674277
O     6.185276    -0.647059     0.020121
C     6.463812     0.368422    -0.902221
H     7.483487     0.714914    -0.691115
H     6.419658     0.002534    -1.943371
H     5.767146     1.218739    -0.799844
H     5.526577    -2.428932     1.680242
C     3.257931    -3.840803     2.154085
H     2.251291    -3.723563     2.582014
O    -0.502356     0.611538     1.237381
C    -0.557929     1.762048     0.646044
C    -1.871999     2.084009    -0.026630
C    -2.596900     3.234193     0.307863
C    -3.867805     3.455200    -0.223777
C    -4.432609     2.532230    -1.100207
C    -3.724251     1.374592    -1.427439
C    -2.462578     1.151243    -0.889096
H    -1.897399     0.238583    -1.125867
H    -4.162559     0.635825    -2.100943
H    -5.422967     2.709690    -1.527115
H    -4.417525     4.358186     0.053516
H    -2.176796     3.957682     1.008002
C     0.173317     2.887093     1.325193
C     0.728750     2.644687     2.583504
C     1.423263     3.650014     3.255240
C     1.569787     4.907016     2.673940
C     1.020522     5.154060     1.413034
C     0.330179     4.152501     0.742474
H    -0.057262     4.334239    -0.262485
H     1.145584     6.132714     0.943464
H     2.116866     5.695004     3.197460
H     1.853307     3.447865     4.239401
H     0.607920     1.650057     3.015778
C     0.843505     1.669735    -1.000756
C     2.160022     1.986491    -0.620714
C     2.978769     2.759989    -1.437871
C     2.481686     3.272165    -2.640236
C     1.167619     2.996921    -3.016440
C     0.353961     2.209489    -2.197198
H    -0.678578     2.013672    -2.498450
H     0.769756     3.402158    -3.950950
H     3.114541     3.898785    -3.274067
H     4.001896     2.990128    -1.126451
H     2.542663     1.624380     0.338632
H     0.554023    -0.871137    -1.874244
H    -1.363760    -0.950118     2.512322
H    -2.771283    -1.530582     3.445816
H     3.991409    -3.698084     2.958751
H     3.349365    -4.884579     1.812149
H     2.136599    -0.517875    -2.663726
H    -1.369695    -2.696929    -2.443607
H    -2.955051    -3.202353    -3.085126

TS4                                           
Rh     0.169070    -0.237106     0.316477
C     0.467323    -1.878834    -0.753765
N     1.606788    -2.386803    -1.305449
C     1.330767    -3.479269    -2.113506
C    -0.010761    -3.672993    -2.062701
N    -0.516561    -2.684480    -1.233604
C    -1.855731    -2.572454    -0.772701
C    -2.885676    -2.309848    -1.679690
C    -4.194440    -2.215664    -1.195016
C    -4.457299    -2.362069     0.167322
C    -3.404729    -2.591414     1.060604
C    -2.092029    -2.677399     0.611268
C    -0.951820    -2.787428     1.587639
C    -0.370463    -1.438554     2.027957
C    -1.152327    -0.713868     2.999720
C    -0.571727     0.127553     3.908000
C     0.835572     0.333675     3.919069
C     1.620337    -0.318247     3.008431
C     1.050783    -1.204643     2.037736
H     1.721971    -1.957214     1.620271
H     2.705622    -0.187874     3.018069
H     1.278911     1.016232     4.646647
H    -1.196381     0.651165     4.636140
H    -2.232192    -0.883534     3.031473
H    -0.143365    -3.395968     1.158096
H    -3.638784    -2.679473     2.123068
O    -5.685394    -2.249286     0.717756
C    -6.768192    -1.936823    -0.114338
H    -7.654460    -1.881938     0.530446
H    -6.627820    -0.963256    -0.616461
H    -6.933448    -2.713593    -0.881593
H    -4.994298    -1.985187    -1.898443
C    -2.587823    -2.045023    -3.125943
H    -1.760504    -1.323721    -3.212960
H    -0.641005    -4.426785    -2.524781
H     2.111777    -4.014536    -2.645574
C     2.910362    -1.880911    -1.021224
C     3.713976    -2.546436    -0.090189
C     4.958966    -1.996396     0.238429
C     5.388806    -0.811644    -0.361926
C     4.582325    -0.185076    -1.320279
C     3.342799    -0.707360    -1.666769
C     2.487002    -0.047673    -2.701997
H     1.535541     0.297663    -2.267884
H     4.951918     0.729100    -1.788447
O     6.562576    -0.208562    -0.091233
C     7.403586    -0.769444     0.876541
H     8.281259    -0.114746     0.948923
H     6.914199    -0.820871     1.865217
H     7.738408    -1.783336     0.593773
H     5.577775    -2.509098     0.975200
C     3.283234    -3.839792     0.539772
H     3.735712    -3.963725     1.533174
O    -0.447840     0.751854    -1.396303
C    -0.847518     1.868491    -0.913447
C     0.168969     1.796216     1.074717
C    -0.607470     2.470933     2.025363
C    -0.060979     3.471664     2.829464
C     1.284422     3.817592     2.693348
C     2.075400     3.173453     1.739261
C     1.507114     2.201012     0.920263
H     2.121955     1.739863     0.137039
H     3.126989     3.447973     1.620197
H     1.713896     4.603804     3.320291
H    -0.686465     3.986613     3.564416
H    -1.663687     2.212887     2.140442
C    -0.169697     3.104989    -1.427658
C     0.498885     3.023201    -2.653412
C     1.138932     4.139181    -3.189447
C     1.120404     5.351219    -2.503646
C     0.451734     5.441792    -1.280696
C    -0.190661     4.330989    -0.748057
H    -0.677503     4.395886     0.226935
H     0.443447     6.385047    -0.729347
H     1.627813     6.225928    -2.917975
H     1.653224     4.060147    -4.150590
H     0.499706     2.069814    -3.182621
C    -2.285336     1.985120    -0.491116
C    -3.060221     3.097025    -0.846364
C    -4.411453     3.160525    -0.506802
C    -5.008381     2.115986     0.194000
C    -4.248663     0.995228     0.537383
C    -2.904515     0.930093     0.191402
H    -2.292400     0.065544     0.471010
H    -4.704844     0.169644     1.087929
H    -6.062642     2.174186     0.476922
H    -4.998296     4.036484    -0.794020
H    -2.609705     3.916486    -1.407987
H    -3.466782    -1.624974    -3.632560
H     3.595588    -4.699664    -0.075958
H     2.192164    -3.904006     0.648337
H     2.231917    -0.752732    -3.509206
H     3.002583     0.814807    -3.144058
H    -1.303153    -3.321330     2.485606
H    -2.291820    -2.955059    -3.671020
